# Supplementary material for: A One Health approach for the genomic characterization of antibiotic-resistant Campylobacter isolates using Nanopore whole-genome sequencing
Source: Front Microbiol. 2025 Jan 29;16:1540210. doi: 10.3389/fmicb.2025.1540210 (PMC11841381; doi:10.3389/fmicb.2025.1540210)
Supplement: Supplementary file 1 [file Table_1.xlsx]

## Sheet: Overview
Supplementary Material
	A One Health approach for the genomic characterization of antibiotic-resistant Campylobacter isolates using Nanopore whole-genome sequencing
	Ana Hurtado1*†, Medelin Ocejo1†, Beatriz Oporto1, José Luis Lavín2, Ruth Rodríguez3, María Ángeles Marcos3, Mikel Urrutikoetxea-Gutiérrez4,5, Miriam Alkorta6,7 José María Marimon6
	1 Animal Health Department, NEIKER – Basque Institute for Agricultural Research and Development, Basque Research and Technology Alliance (BRTA), Bizkaia Science and Technology Park 812L, 48160 Derio, Bizkaia, Spain.
	2 Applied Mathematics Department, NEIKER – Basque Institute for Agricultural Research and Development, Basque Research and Technology Alliance (BRTA), Bizkaia Science and Technology Park 812L, 48160 Derio, Bizkaia, Spain.
	3 Laboratorio de Salud Pública en Gipuzkoa, Donostia-San Sebastián, Gipuzkoa, Spain.
	4 Clinical Microbiology Service, Basurto University Hospital, Organización Sanitaria Integrada Bilbao-Basurto, Bilbao, Bizkaia, Spain.
	5Biobizkaia Health Research Institute, Microbiology and Infection Control, Barakaldo, Bizkaia, Spain.
	5 Biogipuzkoa Health Research Institute, Infectious Diseases Area, Microbiology Department; Donostia University Hospital, Donostialdea Integrated Health Organization, 20014 Donostia-San Sebastian, Spain.
	6 Faculty of Medicine, University of the Basque Country, UPV/EHU, Gipuzkoa, Donostia, Spain.
		*Address correspondence to Ana Hurtado: ahurtado@neiker.eus † These authors contributed equally to this work and share first authorship
List of supplementary tables and figures:
	Supplementary Table S1.	Summary of samples analyzed (type and number) from the different sources, and isolates selected for antimicrobial susceptibility testing (AST) and for whole-genome sequencing (WGS).
	Supplementary Table S2.	Isolates metadata and results on Minimum Inhibitory Concentration (MIC) values as determined by broth microdilution. MIC values above the ECOFF are highlighted in red, indicating resistance.
	Supplementary Table S3.	Overview of WGS output and assembly data.
	Supplementary Table S4.	Multilocus sequence typing (MLST) results determined from unassembled long-reads using Krocus.
	Supplementary Table S5.	A)Pairwise comparisons of ARG-harboring plasmids using FastANI to assess homology of the six plasmids detected in this study. B) BLAST results from the PLSDB database of Campylobacter plasmids detected in this study. The plasmid with the lowest mash distance was considered best hit .
	Supplementary Figure S1.	SNP-based core genome phylogeny of C. jejuni isolates generated by Parsnp and RAxML, illustrating genetic relatedness between isolates.
	Supplementary Figure S2.	SNP-based core genome phylogeny of C. coli isolates generated by Parsnp and RAxML, illustrating genetic relatedness between isolates.
	Supplementary Figure S3.	Dendrogram representing the hierarchical clustering of the genomes based on the presence/absence of accessory genes in the C. jejuni genomes.
	Supplementary Figure S4.	Dendrogram representing the hierarchical clustering of the genomes based on the presence/absence of accessory genes in the C. coli genomes.
	Supplementary Figure S5.	Heatmap showing the distribution of virulence factors detected by WGS in each isolate of C. jejuni and C. coli along with the hierarchical clustering dendrogram based on presence/absence of virulence factors. Cells are colored according to homology percentage to its respective gene hit in the VFDB.
	Supplementary Figure S6.	Heatmap of the distribution of the genetic determinants of resistance in C. jejuni. Their presence and location are indicated as per the legend.
	Supplementary Figure S7.	Heatmap of the distribution of the genetic determinants of resistance in C. coli. Their presence and location are indicated as per the legend.
	Supplementary Figure S8.	Results of pairwise and multiple alignments of whole sequences of ARG-harboring plasmids using MAUVE in progressive mode. Blocks of the same colur represent locally collinear blocks (LCB) that correspond to similar gene arrangements.

## Sheet: Table S1
Table S1. Summary of samples analyzed (type and number) from the different sources, and isolates selected for antimicrobial susceptibility testing (AST) and for whole-genome sequencing (WGS).
Source	Samples analysed	Sampling period	Isolates with AST data*	Isolates selected for WGS
Animals	Rectal faeces: cattle (250), sheep (41), pigs (75) Ceca: chickens (95)	2020–2022	109 (55 Cj, 54 Cc)	67 (32 Cj, 35 Cc)
Food	Chicken skin (210) Poultry meat products (406) Spinach burger (1)	2019–2022	242 (147 Cj, 95 Cc)	33 (19 Cj, 14 Cc)
Humans (HUD)	Stool samples (12,290)	2022	887 (814 Cj, 73 Cc)	44 (22 Cj, 22 Cc)
Humans (HUB)	Stool samples	2022	399 (347 Cj, 52 Cc)	10 (10 Cj)
Total	-	2019–2022	1,637 (1,363 Cj, 274 Cc)	154 (83 Cj, 71 Cc)
* Isolates from animals and food were all tested for minimum inhibitory concentration (MIC) using broth microdilution; human isolates were preliminarly tested using disk diffusion and later by broth microdilution if selected for WGS.
Cj, C. jejuni; Cc, C. coli

## Sheet: Table S2
Table S2. Isolates metadata and results on Minimum Inhibitory Concentration (MIC) values as determined by broth microdilution. MIC values above the ECOFF are highlighted in red, indicating resistance.
									Antimicrobialsa tested (epidemiological cut-off - ECOFF - values defined by EUCAST; in mg/L)
Isolate	Biosample Accession	SRA Accession	Campylobacter species	Sampling date	Source category 1	Source category 2	Type of sample	Phenotypic AMR profile	CHL (16)	CIP (0.5)	ETP (0.5b)	ERY (4 Cj; 8 Cc)	GEN (2)	TET (1 Cj; 2 Cc)	MDRc
HUBC001	SAMN45139263	SRR31583463	C. jejuni	2022-04-16	Human	Human	Human stools	ndd	nd	nd	nd	nd	nd	nd	NA
HUBC002	SAMN45139264	SRR31583462	C. jejuni	2022-04-01	Human	Human	Human stools	ndd	nd	nd	nd	nd	nd	nd	NA
HUBC003	SAMN45139265	SRR31583397	C. jejuni	2022-03-21	Human	Human	Human stools	ndd	nd	nd	nd	nd	nd	nd	NA
HUBC004	SAMN45139266	SRR31583386	C. jejuni	2022-04-29	Human	Human	Human stools	ndd	nd	nd	nd	nd	nd	nd	NA
HUBC005	SAMN45139267	SRR31583361	C. jejuni	2022-03-18	Human	Human	Human stools	ndd	nd	nd	nd	nd	nd	nd	NA
HUBC006	SAMN45139268	SRR31583350	C. jejuni	2022-04-26	Human	Human	Human stools	ndd	nd	nd	nd	nd	nd	nd	NA
HUBC007	SAMN45139269	SRR31583339	C. jejuni	2022-04-03	Human	Human	Human stools	ndd	nd	nd	nd	nd	nd	nd	NA
HUBC008	SAMN45139270	SRR31583328	C. jejuni	2022-04-03	Human	Human	Human stools	CIP-ETP	4	16	4	≤ 1	≤ 0.25	≤ 0.5	no
HUBC009	SAMN45139271	SRR31583317	C. jejuni	2022-03-21	Human	Human	Human stools	ndd	nd	nd	nd	nd	nd	nd	NA
HUBC010	SAMN45139272	SRR31583376	C. jejuni	2022-06-04	Human	Human	Human stools	ndd	nd	nd	nd	nd	nd	nd	NA
HUDC001	SAMN45139273	SRR31583461	C. coli	2022-12-21	Human	Human	Human stools	CIP-ERY-TET	4	32	0.5	> 512	1	> 64	yes
HUDC002	SAMN45139274	SRR31583450	C. coli	2022-11-04	Human	Human	Human stools	TET	≤ 2	0.25	0.25	≤ 1	0.5	> 64	no
HUDC003	SAMN45139275	SRR31583439	C. jejuni	2022-01-11	Human	Human	Human stools	CIP-TET	≤ 2	8	0.25	≤ 1	0.5	64	no
HUDC004	SAMN45139276	SRR31583428	C. coli	2022-01-28	Human	Human	Human stools	CIP-ETP-ERY-GEN-TET	4	32	1	> 512	> 16	> 64	yes
HUDC005	SAMN45139277	SRR31583417	C. jejuni	2022-06-07	Human	Human	Human stools	SUSCEPTIBLE	≤ 2	≤ 0.12	≤ 0.12	≤ 1	≤ 0.25	≤ 0.5	no
HUDC006	SAMN45139278	SRR31583406	C. jejuni	2022-10-14	Human	Human	Human stools	TET	≤ 2	≤ 0.12	0.25	≤ 1	≤ 0.25	64	no
HUDC007	SAMN45139279	SRR31583401	C. coli	2022-12-09	Human	Human	Human stools	ETP	4	0.25	1	≤ 1	2	≤ 0.5	no
HUDC008	SAMN45139280	SRR31583400	C. coli	2022-12-23	Human	Human	Human stools	CIP-ERY-GEN-TET	4	32	≤ 0.12	256	16	> 64	yes
HUDC009	SAMN45139281	SRR31583399	C. jejuni	2022-11-10	Human	Human	Human stools	SUSCEPTIBLE	≤ 2	≤ 0.12	≤ 0.12	≤ 1	NA	≤ 0.5	no
HUDC010	SAMN45139282	SRR31583398	C. coli	2022-09-27	Human	Human	Human stools	ETP	4	≤ 0.12	2	≤ 1	1	≤ 0.5	no
HUDC011	SAMN45139283	SRR31583396	C. jejuni	2022-02-04	Human	Human	Human stools	CIP	≤ 2	8	≤ 0.12	≤ 1	0.5	≤ 0.5	no
HUDC012	SAMN45139284	SRR31583395	C. coli	2022-04-13	Human	Human	Human stools	TET	≤ 2	0.25	≤ 0.12	≤ 1	0.5	> 64	no
HUDC013	SAMN45139285	SRR31583394	C. coli	2022-03-17	Human	Human	Human stools	CIP-ETP-ERY-TET	4	32	2	> 512	1	> 64	yes
HUDC014	SAMN45139286	SRR31583393	C. jejuni	2022-12-05	Human	Human	Human stools	SUSCEPTIBLE	≤ 2	≤ 0.12	≤ 0.12	≤ 1	≤ 0.25	≤ 0.5	no
HUDC015	SAMN45139287	SRR31583392	C. jejuni	2022-02-02	Human	Human	Human stools	CIP	≤ 2	8	≤ 0.12	≤ 1	≤ 0.25	≤ 0.5	no
HUDC016	SAMN45139288	SRR31583391	C. jejuni	2022-05-04	Human	Human	Human stools	CIP-TET	≤ 2	16	0.25	≤ 1	≤ 0.25	> 64	no
HUDC017	SAMN45139289	SRR31583390	C. coli	2022-02-04	Human	Human	Human stools	CIP-ETP-ERY-GEN-TET	4	32	1	> 512	> 16	> 64	yes
HUDC018	SAMN45139290	SRR31583389	C. jejuni	2022-03-09	Human	Human	Human stools	CIP-TET	4	16	0.25	≤ 1	0.5	> 64	no
HUDC019	SAMN45139291	SRR31583388	C. jejuni	2022-11-04	Human	Human	Human stools	SUSCEPTIBLE	≤ 2	≤ 0.12	≤ 0.12	≤ 1	≤ 0.25	≤ 0.5	no
HUDC020	SAMN45139292	SRR31583387	C. jejuni	2022-09-08	Human	Human	Human stools	CIP-TET	≤ 2	16	≤ 0.12	≤ 1	≤ 0.25	32	no
HUDC021	SAMN45139293	SRR31583385	C. coli	2022-12-28	Human	Human	Human stools	nde	no growth	no growth	no growth	no growth	no growth	no growth	NA
HUDC022	SAMN45139294	SRR31583384	C. coli	2022-01-28	Human	Human	Human stools	CIP-ETP-ERY-TET	4	32	1	> 512	1	> 64	yes
HUDC023	SAMN45139295	SRR31583383	C. coli	2022-12-20	Human	Human	Human stools	TET	≤ 2	≤ 0.12	0.5	≤ 1	0.5	> 64	no
HUDC024	SAMN45139296	SRR31583382	C. coli	2022-05-24	Human	Human	Human stools	ETP-TET	4	0.25	1	≤ 1	1	> 64	no
HUDC025	SAMN45139297	SRR31583381	C. jejuni	2022-07-28	Human	Human	Human stools	SUSCEPTIBLE	≤ 2	≤ 0.12	≤ 0.12	≤ 1	≤ 0.25	≤ 0.5	no
HUDC026	SAMN45139298	SRR31583380	C. jejuni	2022-09-21	Human	Human	Human stools	SUSCEPTIBLE	≤ 2	≤ 0.12	≤ 0.12	≤ 1	0.5	≤ 0.5	no
HUDC027	SAMN45139299	SRR31583365	C. jejuni	2022-10-28	Human	Human	Human stools	SUSCEPTIBLE	≤ 2	≤ 0.12	≤ 0.12	≤ 1	≤ 0.25	≤ 0.5	no
HUDC028	SAMN45139300	SRR31583364	C. jejuni	2022-07-28	Human	Human	Human stools	SUSCEPTIBLE	≤ 2	0.25	≤ 0.12	≤ 1	0.5	≤ 0.5	no
HUDC029	SAMN45139301	SRR31583363	C. coli	2022-08-25	Human	Human	Human stools	CIP-ERY-TET	4	32	≤ 0.12	512	0.5	> 64	yes
HUDC030	SAMN45139302	SRR31583362	C. jejuni	2022-10-07	Human	Human	Human stools	SUSCEPTIBLE	≤ 2	≤ 0.12	≤ 0.12	≤ 1	0.5	≤ 0.5	no
HUDC031	SAMN45139303	SRR31583360	C. jejuni	2022-11-03	Human	Human	Human stools	CIP	≤ 2	4	≤ 0.12	≤ 1	≤ 0.25	≤ 0.5	no
HUDC032	SAMN45139304	SRR31583359	C. jejuni	2022-10-30	Human	Human	Human stools	SUSCEPTIBLE	≤ 2	≤ 0.12	≤ 0.12	≤ 1	≤ 0.25	≤ 0.5	no
HUDC033	SAMN45139305	SRR31583358	C. jejuni	2022-10-14	Human	Human	Human stools	CIP	≤ 2	8	0.5	≤ 1	≤ 0.25	≤ 0.5	no
HUDC034	SAMN45139306	SRR31583357	C. coli	2022-07-23	Human	Human	Human stools	CIP-ERY	8	> 32	≤ 0.12	> 512	1	1	no
HUDC035	SAMN45139307	SRR31583356	C. coli	2022-07-29	Human	Human	Human blood	CIP-ERY	4	32	≤ 0.12	> 512	0.5	≤ 0.5	no
HUDC036	SAMN45139308	SRR31583355	C. jejuni	2022-07-02	Human	Human	Human stools	CIP-TET	≤ 2	16	0.25	≤ 1	0.5	64	no
HUDC037	SAMN45139309	SRR31583354	C. coli	2022-09-29	Human	Human	Human stools	CIP-ERY-TET	≤ 2	32	0.25	512	2	> 64	yes
HUDC038	SAMN45139310	SRR31583353	C. jejuni	2022-12-05	Human	Human	Human stools	nd	no growth	no growth	no growth	no growth	no growth	no growth	NA
HUDC039	SAMN45139311	SRR31583352	C. coli	2022-02-09	Human	Human	Human stools	ETP-TET	4	0.25	1	≤ 1	1	> 64	no
HUDC040	SAMN45139312	SRR31583351	C. coli	2022-05-01	Human	Human	Human stools	CIP-ETP-TET	≤ 2	16	2	≤ 1	0.5	> 64	yes
HUDC041	SAMN45139313	SRR31583349	C. coli	2022-04-07	Human	Human	Human stools	CIP-TET	4	32	0.25	≤ 1	1	> 64	no
HUDC042	SAMN45139314	SRR31583348	C. jejuni	2022-01-07	Human	Human	Human stools	CIP-TET	≤ 2	32	0.5	≤ 1	≤ 0.25	> 64	no
HUDC043	SAMN45139315	SRR31583347	C. coli	2022-07-04	Human	Human	Human stools	CIP-TET	4	> 32	≤ 0.12	2	NA	> 64	no
HUDC044	SAMN45139316	SRR31583346	C. coli	2022-02-03	Human	Human	Human stools	CIP-TET	≤ 2	8	0.25	≤ 1	0.5	> 64	no
LSPGC001	SAMN45139317	SRR31583345	C. jejuni	2022-12-30	Foodstuff	Chicken meat	Chicken skin	CIP	≤ 2	16	≤ 0.12	≤ 1	≤ 0.25	1	no
LSPGC002	SAMN45139318	SRR31583344	C. coli	2022-12-30	Foodstuff	Chicken meat	Chicken skin	CIP-TET	≤ 2	8	0.5	≤ 1	0.5	64	no
LSPGC003	SAMN45139319	SRR31583343	C. jejuni	2022-06-13	Foodstuff	Chicken meat	Chicken skin	CIP-TET	≤ 2	8	≤ 0.12	≤ 1	≤ 0.25	64	no
LSPGC004	SAMN45139320	SRR31583342	C. jejuni	2022-12-30	Foodstuff	Chicken meat	Chicken skin	CIP-ETP-TET	≤ 2	16	2	≤ 1	0.5	64	yes
LSPGC006	SAMN45139321	SRR31583341	C. jejuni	2022-06-13	Foodstuff	Chicken meat	Chicken breast	SUSCEPTIBLE	≤ 2	≤ 0.12	≤ 0.12	≤ 1	0.5	≤ 0.5	no
LSPGC007	SAMN45139322	SRR31583340	C. jejuni	2020-11-16	Animal	Chicken	Chicken ceca	CIP	nd	16	nd	2	0.5	≤ 0.5	no
LSPGC008	SAMN45139323	SRR31583338	C. jejuni	2020-11-16	Animal	Chicken	Chicken ceca	CIP-TET	nd	16	nd	≤ 1	1	> 64	no
LSPGC009	SAMN45139324	SRR31583337	C. coli	2020-11-12	Foodstuff	Processed poultry	Chicken sausage (mince meat)	CIP-TET	nd	8	nd	≤ 1	0.25	64	no
LSPGC010	SAMN45139325	SRR31583336	C. coli	2020-11-11	Foodstuff	Processed poultry	Turkey sausage (whole meat)	CIP-TET	nd	8	nd	≤ 1	0.25	> 64	no
LSPGC011	SAMN45139326	SRR31583335	C. jejuni	2020-11-10	Foodstuff	Processed poultry	Spicy chicken mince	CIP-TET	nd	8	nd	≤ 1	≤ 0.12	32	no
LSPGC012	SAMN45139327	SRR31583334	C. coli	2020-11-10	Foodstuff	Chicken meat	Chicken skin	CIP-TET	nd	8	nd	≤ 1	0.5	32	no
LSPGC014	SAMN45139328	SRR31583333	C. coli	2019-06-25	Foodstuff	Processed poultry	Chicken sausage (whole meat)	CIP-ERY-TET	nd	16	nd	> 128	0,5	64	yes
LSPGC015	SAMN45139329	SRR31583332	C. coli	2020-11-10	Foodstuff	Processed poultry	Chicken sausage (mince meat)	CIP-ERY-TET	nd	8	nd	> 128	1	> 64	yes
LSPGC016	SAMN45139330	SRR31583331	C. coli	2019-01-17	Foodstuff	Processed poultry	Chicken sausage (mince meat)	CIP-ERY-GEN-TET	nd	16	nd	128	16	64	yes
LSPGC017	SAMN45139331	SRR31583330	C. jejuni	2022-06-17	Foodstuff	Processed vegetable	Spinach burger	CIP-ETP-TET	4	32	>4	≤ 1	≤ 0.25	> 64	yes
LSPGC018	SAMN45139332	SRR31583329	C. coli	2022-06-10	Foodstuff	Chicken meat	Chicken skin	CIP-ETP-TET	4	16	2	≤ 1	≤ 0.25	> 64	yes
LSPGC019	SAMN45139333	SRR31583327	C. coli	2022-06-10	Foodstuff	Chicken meat	Chicken skin	CIP-ETP-TET	≤ 2	16	2	≤ 1	0.5	> 64	yes
LSPGC020	SAMN45139334	SRR31583326	C. coli	2020-11-10	Foodstuff	Chicken meat	Chicken skin	SUSCEPTIBLE	nd	≤ 0.12	nd	≤ 1	1	≤ 0.5	no
LSPGC021	SAMN45139335	SRR31583325	C. jejuni	2020-11-16	Foodstuff	Chicken meat	Chicken skin	CIP-TET	nd	16	nd	≤ 1	1	> 64	no
LSPGC022	SAMN45139336	SRR31583324	C. jejuni	2022-06-17	Foodstuff	Chicken meat	Chicken skin	CIP-ETP-TET	≤ 2	32	>4	≤ 1	≤ 0.25	> 64	yes
LSPGC023	SAMN45139337	SRR31583323	C. jejuni	2022-06-17	Foodstuff	Chicken meat	Chicken skin	CIP-TET	≤ 2	16	≤ 0.12	≤ 1	≤ 0.25	64	no
LSPGC024	SAMN45139338	SRR31583322	C. jejuni	2020-11-10	Foodstuff	Processed poultry	Chicken burger	CIP	nd	8	nd	≤ 1	≤ 0.12	≤ 0.5	no
LSPGC025	SAMN45139339	SRR31583321	C. coli	2020-11-10	Foodstuff	Processed poultry	Chicken sausage (mince meat)	TET	nd	≤ 0.12	nd	≤ 1	0.5	> 64	no
LSPGC026	SAMN45139340	SRR31583320	C. jejuni	2022-12-30	Foodstuff	Chicken meat	Chicken skin	CIP-TET	≤ 2	8	0.25	≤ 1	≤ 0.25	32	no
LSPGC027	SAMN45139341	SRR31583319	C. coli	2022-06-20	Foodstuff	Processed poultry	Chicken sausage (whole meat)	CIP-TET	≤ 2	16	0.5	≤ 1	0.5	64	no
LSPGC028	SAMN45139342	SRR31583318	C. jejuni	2022-06-13	Foodstuff	Chicken meat	Chicken breast	SUSCEPTIBLE	≤ 2	≤ 0.12	≤ 0.12	≤ 1	0.5	≤ 0.5	no
LSPGC030	SAMN45139343	SRR31583316	C. jejuni	2022-06-10	Foodstuff	Chicken meat	Chicken skin	CIP-TET	≤ 2	4	≤ 0.12	≤ 1	≤ 0.25	64	no
LSPGC031	SAMN45139344	SRR31583315	C. jejuni	2022-12-30	Animal	Chicken	Chicken ceca	CIP-TET	≤ 2	8	0.25	≤ 1	0.5	64	no
LSPGC032	SAMN45139345	SRR31583314	C. jejuni	2022-12-30	Foodstuff	Chicken meat	Chicken skin	CIP-TET	≤ 2	8	≤ 0.12	2	0.5	16	no
LSPGC033	SAMN45139346	SRR31583313	C. coli	2022-06-20	Foodstuff	Processed poultry	Chicken sausage (whole meat)	CIP-TET	≤ 2	16	0.5	≤ 1	0.5	64	no
LSPGC034	SAMN45139347	SRR31583312	C. jejuni	2022-06-20	Foodstuff	Processed poultry	Chicken sausage (whole meat)	CIP-TET	≤ 2	8	0.25	≤ 1	≤ 0.25	32	no
LSPGC035	SAMN45139348	SRR31583311	C. jejuni	2022-06-20	Foodstuff	Chicken meat	Chicken skin	CIP-ETP-TET	4	32	>4	≤ 1	0.5	> 64	yes
LSPGC036	SAMN45139349	SRR31583310	C. jejuni	2022-06-17	Foodstuff	Processed poultry	Chicken sausage (mince meat)	CIP-TET	≤ 2	16	≤ 0.12	≤ 1	0.5	64	no
LSPGC037	SAMN45139350	SRR31583379	C. coli	2022-06-17	Foodstuff	Chicken meat	Chicken skin	CIP-ETP-TET	≤ 2	8	1	≤ 1	0.5	64	yes
LSPGC038	SAMN45139351	SRR31583378	C. jejuni	2022-06-20	Foodstuff	Chicken meat	Chicken skin	CIP-ETP-TET	4	32	> 4	≤ 1	≤ 0.25	> 64	yes
LSPGC098	SAMN45139352	SRR31583377	C. jejuni	2022-06-10	Animal	Chicken	Chicken ceca	TET	≤ 2	≤ 0.12	≤ 0.12	≤ 1	≤ 0.25	2	no
LSPGC099	SAMN45139353	SRR31583375	C. jejuni	2020-11-10	Foodstuff	Chicken meat	Chicken skin	CIP-TET	nd	2	nd	≤ 1	≤ 0.12	4	no
NKC1073	SAMN45139354	SRR31583374	C. jejuni	2021-11-08	Animal	Chicken	Chicken ceca	CIP-TET	≤ 2	8	0.5	≤ 1	≤ 0.25	32	no
NKC1077	SAMN45139355	SRR31583373	C. coli	2021-11-08	Animal	Chicken	Chicken ceca	CIP-ETP-TET	≤ 2	8	2	≤ 1	0.5	64	yes
NKC1079	SAMN45139356	SRR31583372	C. coli	2021-11-29	Animal	Chicken	Chicken ceca	CIP-ERY-GEN-TET	≤ 2	16	≤ 0.12	128	> 16	64	yes
NKC1080	SAMN45139357	SRR31583371	C. jejuni	2021-11-29	Animal	Chicken	Chicken ceca	CIP-TET	≤ 2	16	≤ 0.12	≤ 1	≤ 0.25	64	no
NKC1082	SAMN45139358	SRR31583370	C. coli	2021-11-29	Animal	Chicken	Chicken ceca	CIP-GEN-TET	4	16	0.25	≤ 1	> 16	> 64	yes
NKC1083	SAMN45139359	SRR31583369	C. coli	2021-11-29	Animal	Chicken	Chicken ceca	CIP-ERY	8	> 32	≤ 0.12	> 512	1	≤ 0.5	no
NKC1084	SAMN45139360	SRR31583368	C. jejuni	2021-11-29	Animal	Chicken	Chicken ceca	CIP-TET	≤ 2	16	0.25	≤ 1	0.5	64	no
NKC1093	SAMN45139361	SRR31583367	C. coli	2022-01-10	Animal	Chicken	Chicken ceca	CIP-ERY-TET	≤ 2	16	0.5	512	0.5	64	yes
NKC1096	SAMN45139362	SRR31583366	C. jejuni	2022-01-31	Animal	Chicken	Chicken ceca	CIP-TET	≤ 2	32	≤ 0.12	≤ 1	0.5	> 64	no
NKC1098	SAMN45139363	SRR31583460	C. coli	2022-01-31	Animal	Chicken	Chicken ceca	CIP-ETP-TET	≤ 2	8	1	≤ 1	1	64	yes
NKC1100	SAMN45139364	SRR31583459	C. jejuni	2022-01-31	Animal	Chicken	Chicken ceca	CIP	≤ 2	16	≤ 0.12	≤ 1	0.5	≤ 0.5	no
NKC1102	SAMN45139365	SRR31583458	C. jejuni	2022-02-22	Animal	Ruminants	Bovine rectal feces	CIP-TET	≤ 2	8	≤ 0.12	≤ 1	≤ 0.25	64	no
NKC1104	SAMN45139366	SRR31583457	C. jejuni	2022-02-22	Animal	Ruminants	Bovine rectal feces	CIP	≤ 2	16	≤ 0.12	≤ 1	0.5	≤ 0.5	no
NKC1106	SAMN45139367	SRR31583456	C. coli	2022-02-22	Animal	Swine	Porcine rectal feces	CIP	≤ 2	8	≤ 0.12	≤ 1	0.5	≤ 0.5	no
NKC1108	SAMN45139368	SRR31583455	C. coli	2022-02-22	Animal	Ruminants	Ovine rectal feces	CIP-ETP-TET	4	32	2	4	0.5	> 64	yes
NKC1110	SAMN45139369	SRR31583454	C. jejuni	2022-02-22	Animal	Ruminants	Ovine rectal feces	CIP	≤ 2	8	0.25	≤ 1	≤ 0.25	≤ 0.5	no
NKC1113	SAMN45139370	SRR31583453	C. jejuni	2022-03-07	Animal	Chicken	Chicken ceca	CIP-TET	≤ 2	8	≤ 0.12	≤ 1	0.5	64	no
NKC1114	SAMN45139371	SRR31583452	C. coli	2022-03-07	Animal	Chicken	Chicken ceca	CIP-ETP-TET	≤ 2	8	2	≤ 1	0.5	32	yes
NKC1118	SAMN45139372	SRR31583451	C. coli	2022-03-07	Animal	Swine	Porcine rectal feces	CIP-TET	≤ 2	16	≤ 0.12	4	1	> 64	no
NKC1122	SAMN45139373	SRR31583449	C. coli	2022-03-07	Animal	Swine	Porcine rectal feces	CIP-ERY-TET	≤ 2	16	0.5	512	0.5	> 64	yes
NKC1124	SAMN45139374	SRR31583448	C. coli	2022-03-07	Animal	Swine	Porcine rectal feces	CIP-TET	4	16	≤ 0.12	≤ 1	1	64	no
NKC1126	SAMN45139375	SRR31583447	C. jejuni	2022-03-08	Animal	Ruminants	Ovine rectal feces	CIP-TET	≤ 2	8	≤ 0.12	≤ 1	0.5	> 64	no
NKC1128	SAMN45139376	SRR31583446	C. jejuni	2022-03-21	Animal	Ruminants	Bovine rectal feces	CIP-TET	≤ 2	8	≤ 0.12	≤ 1	0.5	64	no
NKC1130	SAMN45139377	SRR31583445	C. coli	2022-03-21	Animal	Swine	Porcine rectal feces	CIP-ERY-TET	≤ 2	32	≤ 0.12	512	1	> 64	yes
NKC1132	SAMN45139378	SRR31583444	C. coli	2022-03-22	Animal	Swine	Porcine rectal feces	CIP-TET	≤ 2	8	≤ 0.12	≤ 1	1	64	no
NKC1134	SAMN45139379	SRR31583443	C. coli	2022-04-04	Animal	Swine	Porcine rectal feces	CIP-TET	≤ 2	16	≤ 0.12	≤ 1	1	64	no
NKC1140	SAMN45139380	SRR31583442	C. coli	2022-04-25	Animal	Swine	Porcine rectal feces	CIP-TET	≤ 2	8	≤ 0.12	≤ 1	1	64	no
NKC1143	SAMN45139381	SRR31583441	C. jejuni	2022-04-25	Animal	Ruminants	Bovine rectal feces	CIP	≤ 2	8	0.25	≤ 1	0.5	≤ 0.5	no
NKC1144	SAMN45139382	SRR31583440	C. coli	2022-04-25	Animal	Ruminants	Bovine rectal feces	CIP-ETP-TET	4	16	1	≤ 1	0.5	> 64	yes
NKC1146	SAMN45139383	SRR31583438	C. jejuni	2022-04-26	Animal	Ruminants	Bovine rectal feces	CIP	≤ 2	8	≤ 0.12	≤ 1	0.5	≤ 0.5	no
NKC1150	SAMN45139384	SRR31583437	C. coli	2022-05-09	Animal	Swine	Porcine rectal feces	CIP-TET	4	32	≤ 0.12	2	1	> 64	no
NKC1152	SAMN45139385	SRR31583436	C. jejuni	2022-05-09	Animal	Ruminants	Bovine rectal feces	CIP-TET	≤ 2	8	≤ 0.12	≤ 1	1	64	no
NKC1154	SAMN45139386	SRR31583435	C. jejuni	2022-05-09	Animal	Ruminants	Bovine rectal feces	CIP-TET	≤ 2	8	≤ 0.12	≤ 1	0.5	64	no
NKC1156	SAMN45139387	SRR31583434	C. coli	2022-05-23	Animal	Chicken	Chicken ceca	CIP-ETP-TET	≤ 2	16	1	≤ 1	0.5	64	yes
NKC1158	SAMN45139388	SRR31583433	C. coli	2022-05-23	Animal	Chicken	Chicken ceca	CIP-ETP-TET	≤ 2	8	1	≤ 1	0.5	64	yes
NKC1160	SAMN45139389	SRR31583432	C. coli	2022-05-23	Animal	Swine	Porcine rectal feces	TET	8	0.25	0.25	4	1	64	no
NKC1162	SAMN45139390	SRR31583431	C. jejuni	2022-05-23	Animal	Ruminants	Bovine rectal feces	CIP-TET	8	8	≤ 0.12	2	0.5	> 64	no
NKC1165	SAMN45139391	SRR31583430	C. coli	2022-05-23	Animal	Ruminants	Bovine rectal feces	CIP-TET	8	32	0.25	≤ 1	1	64	no
NKC1170	SAMN45139392	SRR31583429	C. jejuni	2022-05-23	Animal	Ruminants	Bovine rectal feces	CIP-TET	≤ 2	8	≤ 0.12	≤ 1	≤ 0.25	32	no
NKC1171	SAMN45139393	SRR31583427	C. jejuni	2022-06-06	Animal	Chicken	Chicken ceca	CIP-TET	≤ 2	16	0.5	≤ 1	≤ 0.25	64	no
NKC1172	SAMN45139394	SRR31583426	C. coli	2022-06-06	Animal	Chicken	Chicken ceca	CIP-ETP-TET	≤ 2	8	2	≤ 1	0.5	64	yes
NKC1175	SAMN45139395	SRR31583425	C. coli	2022-06-06	Animal	Swine	Porcine rectal feces	CIP-TET	≤ 2	8	≤ 0.12	≤ 1	1	16	no
NKC1177	SAMN45139396	SRR31583424	C. coli	2022-06-06	Animal	Swine	Porcine rectal feces	CIP-ERY-TET	≤ 2	16	0.5	256	1	32	yes
NKC1179	SAMN45139397	SRR31583423	C. jejuni	2022-06-06	Animal	Ruminants	Bovine rectal feces	CIP-TET	≤ 2	8	≤ 0.12	≤ 1	0.5	32	no
NKC1181	SAMN45139398	SRR31583422	C. jejuni	2022-06-06	Animal	Ruminants	Bovine rectal feces	CIP-TET	≤ 2	16	0.5	≤ 1	0.5	4	no
NKC1185	SAMN45139399	SRR31583421	C. coli	2022-02-22	Animal	Swine	Porcine rectal feces	CIP-ERY-TET	≤ 2	16	≤ 0.12	256	0.5	> 64	yes
NKC1187	SAMN45139400	SRR31583420	C. coli	2022-05-09	Animal	Swine	Porcine rectal feces	CIP-ERY-GEN-TET	≤ 2	16	≤ 0.12	256	16	64	yes
NKC1190	SAMN45139401	SRR31583419	C. coli	2022-03-07	Animal	Swine	Porcine rectal feces	CIP-ERY-TET	≤ 2	16	≤ 0.12	128	1	32	yes
NKC1191	SAMN45139402	SRR31583418	C. jejuni	2022-06-20	Animal	Chicken	Chicken ceca	CIP-TET	≤ 2	8	0.5	≤ 1	≤ 0.25	32	no
NKC1195	SAMN45139403	SRR31583416	C. coli	2022-07-11	Animal	Chicken	Chicken ceca	ETP	≤ 2	≤ 0.12	1	≤ 1	0.5	≤ 0.5	no
NKC1197	SAMN45139404	SRR31583415	C. coli	2022-06-06	Animal	Swine	Porcine rectal feces	CIP-ERY-GEN	≤ 2	16	≤ 0.12	256	16	≤ 0.5	yes
NKC1200	SAMN45139405	SRR31583414	C. jejuni	2022-10-03	Animal	Ruminants	Bovine rectal feces	CIP-TET	≤ 2	8	0.25	≤ 1	≤ 0.25	64	no
NKC1203	SAMN45139406	SRR31583413	C. coli	2022-10-04	Animal	Ruminants	Bovine rectal feces	CIP-TET	≤ 2	8	0.5	≤ 1	0.5	64	no
NKC1207	SAMN45139407	SRR31583412	C. jejuni	2022-11-07	Animal	Ruminants	Bovine rectal feces	CIP-TET	≤ 2	8	≤ 0.12	≤ 1	0.5	32	no
NKC1210	SAMN45139408	SRR31583411	C. jejuni	2022-11-28	Animal	Ruminants	Bovine rectal feces	CIP-TET	≤ 2	8	≤ 0.12	≤ 1	0.5	64	no
NKC1214	SAMN45139409	SRR31583410	C. coli	2022-12-12	Animal	Ruminants	Bovine rectal feces	CIP-TET	4	8	0.5	≤ 1	0.5	> 64	no
NKC1218	SAMN45139410	SRR31583409	C. jejuni	2023-01-30	Animal	Ruminants	Bovine rectal feces	CIP-TET	≤ 2	16	≤ 0.12	≤ 1	0.5	> 64	no
NKC1226	SAMN45139411	SRR31583408	C. jejuni	2023-02-13	Animal	Ruminants	Bovine rectal feces	CIP-TET	≤ 2	8	≤ 0.12	≤ 1	0.5	16	no
NKC1231	SAMN45139412	SRR31583407	C. coli	2023-02-27	Animal	Ruminants	Bovine rectal feces	CIP-TET	4	8	0.5	≤ 1	0.5	64	no
NKC1233	SAMN45139413	SRR31583405	C. jejuni	2023-03-13	Animal	Ruminants	Bovine rectal feces	CIP-TET	≤ 2	4	≤ 0.12	≤ 1	≤ 0.25	16	no
NKC1234	SAMN45139414	SRR31583404	C. coli	2023-03-13	Animal	Ruminants	Bovine rectal feces	CIP-TET	4	8	0.5	≤ 1	0.5	64	no
NKC1237	SAMN45139415	SRR31583403	C. jejuni	2023-03-13	Animal	Ruminants	Bovine rectal feces	CIP-TET	≤ 2	4	≤ 0.12	≤ 1	≤ 0.25	32	no
NKC1238	SAMN45139416	SRR31583402	C. coli	2023-03-13	Animal	Ruminants	Bovine rectal feces	TET	≤ 2	≤ 0.12	0.5	≤ 1	0.5	> 64	no
a CHL, chloramphenicol; CIP, ciprofloxacin; ETP, ertapenem; ERY, erythromycin; GEN; gentamycin; TET, tetracycline.
b For ETP, with no defined ECOFF, a MICETP>0.5 mg/L was used as reference based on EFSA recommendations; MICETP >2 are indicated in bold and in red if MICETP >0.5.
c MDR, multi-drug resistance defined as resistance to three or more classses of the antimicrobials tested.
d Resistant to CIP by disk diffusion.
e Resistant to ERY by disk diffusion.
nd, not done

## Sheet: Table S3
Table S3. Overview of WGS output and assembly data.
	ONT sequencing output data (raw reads)					Genome assembly statistics
Isolate	Campylobacter species	Total reads (n)	Total bp/ sample	N50		N contigs	Largest contig (bp)	Total length (bp)	Completeness (%)	Contamination (%)	Coverage (X)
HUBC001	C. jejuni	14736	87790955	12065		1	1728891	1728891	94.44	0.31	51.6417
HUBC002	C. jejuni	12307	43200839	4315		5	1675064	1679829	90.41	0.43	25.4123
HUBC003	C. jejuni	14780	30530573	2176		42	124749	1489556	75.06	0.21	17.9592
HUBC004	C. jejuni	30933	70953558	2541		2	1718852	1730884	92.74	0.24	41.7374
HUBC005	C. jejuni	32769	90313627	3288		3	1799168	1803879	94.79	0.48	53.1257
HUBC006	C. jejuni	12205	42410151	6007		1	1771130	1771130	93.25	0.38	24.9471
HUBC007	C. jejuni	77649	596756567	12832		1	1623133	1623133	92.68	0.17	351.033
HUBC008	C. jejuni	30933	70953558	2541		2	1718778	1730810	94.6	0.33	41.7374
HUBC009	C. jejuni	12815	58742490	8706		1	1661893	1661893	92.43	0.36	34.5544
HUBC010	C. jejuni	12781	50278882	7287		3	1715239	1721179	96.36	0.17	29.5758
HUDC003	C. jejuni	34810	231305823	9060		1	1634946	1634946	87.45	0.08	136.062
HUDC005	C. jejuni	19530	109034102	7803		1	1681623	1681623	84.07	0.25	64.1377
HUDC006	C. jejuni	62190	224019418	5207		1	1668215	1668215	81.68	0.41	131.776
HUDC009	C. jejuni	4514	43683579	12693		1	1710862	1710862	80.54	0.34	25.6962
HUDC011	C. jejuni	4698	32065695	11579		3	1634644	1638750	83.48	0.67	18.8622
HUDC014	C. jejuni	10259	80425630	10106		2	1719426	1724104	88.72	0.34	47.3092
HUDC015	C. jejuni	2202	18842065	12344		1	1657610	1657610	80.96	0.35	11.0836
HUDC016	C. jejuni	18818	142981677	11270		1	1622858	1622858	87.07	0.33	84.1069
HUDC018	C. jejuni	15484	144764554	11365		1	1621418	1621418	91.07	0.1	85.1556
HUDC019	C. jejuni	15222	74125463	7790		2	1666269	1756247	81.27	0.13	43.6032
HUDC020	C. jejuni	28532	210565745	9523		1	1741557	1741557	81.79	0.88	123.862
HUDC025	C. jejuni	122145	654500718	7978		1	1638965	1638965	83.21	1.74	385
HUDC026	C. jejuni	8336	57111405	9383		1	1661451	1661451	78.1	0.13	33.5949
HUDC027	C. jejuni	2416	17417161	12894		1	1627982	1627982	81.69	0.61	10.2454
HUDC028	C. jejuni	12791	181010588	17365		1	1740194	1740194	90.13	0.8	106.477
HUDC030	C. jejuni	3540	20462463	9572		2	1211272	1686110	83.3	0.72	12.0367
HUDC031	C. jejuni	11863	37440921	4246		8	1185437	1638390	59.28	0.88	22.0241
HUDC032	C. jejuni	35781	152302746	6028		1	1639046	1639046	80.93	0.33	89.5899
HUDC033	C. jejuni	84656	430665782	7433		1	1707660	1707660	83.4	0.59	253.333
HUDC036	C. jejuni	9278	86851707	11696		1	1722698	1722698	83.92	0.33	51.0892
HUDC038	C. jejuni	10496	93609601	11303		1	1629116	1629116	89.3	0.51	55.0645
HUDC042	C. jejuni	23921	147521373	8917		2	1712839	1750225	86.53	0.04	86.7773
LSPGC001	C. jejuni	20223	100244381	7316		1	1745011	1745011	87.3	0.91	58.9673
LSPGC003	C. jejuni	20246	52967705	3038		5	1623287	1730638	61.04	0.37	31.1575
LSPGC004	C. jejuni	5323	19768897	5859		1	1651932	1651932	62.53	0.24	11.6288
LSPGC006	C. jejuni	8556	53535545	10645		1	1683887	1683887	78.32	0.4	31.4915
LSPGC007	C. jejuni	12666	33572076	3260		29	295479	1679335	63.7	1.81	19.7483
LSPGC008	C. jejuni	24836	181540757	11418		1	1750785	1750785	86.23	0.28	106.789
LSPGC011	C. jejuni	30767	104381827	4698		1	1725696	1725696	82.8	0.23	61.4011
LSPGC017	C. jejuni	8850	35833072	5997		1	1753899	1753899	65.06	0.31	21.0783
LSPGC021	C. jejuni	18378	54967565	3759		12	552462	1736825	74.34	0.89	32.3339
LSPGC022	C. jejuni	11573	66710526	11547		1	1760435	1760435	83.1	0.87	39.2415
LSPGC023	C. jejuni	4920	24227193	8238		5	1251100	1611166	56.86	0.39	14.2513
LSPGC024	C. jejuni	5306	16377515	3938		1	1639433	1639433	66.67	0.37	9.63383
LSPGC026	C. jejuni	9350	55973469	8740		1	1621219	1621219	76.7	0.76	32.9256
LSPGC028	C. jejuni	7412	31547905	7774		1	1676721	1676721	67.09	0.71	18.5576
LSPGC030	C. jejuni	27663	145453105	8083		1	1724001	1724001	86.18	0.4	85.5606
LSPGC031	C. jejuni	18024	64226284	4846		1	1619736	1619736	78.74	1.02	37.7802
LSPGC032	C. jejuni	8711	45868546	8227		1	1621023	1621023	78.65	0.91	26.9815
LSPGC034	C. jejuni	15930	61741448	5864		4	1201062	1696696	78.83	0.27	36.3185
LSPGC035	C. jejuni	20217	82165369	6365		1	1760523	1760523	83.94	0.54	48.3326
LSPGC036	C. jejuni	13408	58571779	6473		2	1656305	1697941	83.18	0.42	34.454
LSPGC038	C. jejuni	12029	58119529	7196		1	1760821	1760821	84.8	0.6	34.188
LSPGC098	C. jejuni	50209	80057085	3246		1	1714647	1714647	61.37	0.37	47.0924
LSPGC099	C. jejuni	35056	91721248	5901		2	1670997	1712506	56.27	0.57	53.9537
NKC1073	C. jejuni	23383	277192990	19372		1	1726406	1726406	94.24	0.1	163.055
NKC1080	C. jejuni	31349	262903242	14107		1	1641303	1641303	94.46	0.33	154.649
NKC1084	C. jejuni	28307	218281150	14022		1	1641356	1641356	93.01	0.04	128.401
NKC1096	C. jejuni	21065	172110585	14550		1	1585722	1585722	87.14	0.66	101.242
NKC1100	C. jejuni	24207	239815220	18856		1	1648138	1648138	94.51	0.6	141.068
NKC1102	C. jejuni	34694	228344682	11725		1	1665511	1665511	93.03	0.25	134.32
NKC1104	C. jejuni	48664	233831415	7603		1	1664725	1664725	92.2	0.63	137.548
NKC1110	C. jejuni	22500	185661016	16706		1	1698335	1698335	92.04	0.38	109.212
NKC1113	C. jejuni	45237	225533220	7751		1	1589162	1589162	87.52	0.31	132.667
NKC1126	C. jejuni	38824	200531215	8894		2	1372935	1758338	93.35	0.26	117.96
NKC1128	C. jejuni	27852	235844370	15570		1	1689195	1689195	92.59	0.22	138.732
NKC1143	C. jejuni	53288	214637809	5941		1	1700284	1700284	91.38	0.17	126.258
NKC1146	C. jejuni	38924	176186387	6928		1	1658770	1658770	91.72	0.4	103.639
NKC1152	C. jejuni	25641	230703775	16853		1	1660544	1660544	91.39	0.42	135.708
NKC1154	C. jejuni	41562	220895271	8674		1	1664550	1664550	89.7	0.36	129.938
NKC1162	C. jejuni	39421	259297961	13800		1	1700238	1700238	93.19	0.18	152.528
NKC1170	C. jejuni	42901	249529556	10321		2	1638364	1682848	92.34	0.14	146.782
NKC1171	C. jejuni	35059	243578814	12219		1	1786610	1786610	95.29	0.14	143.282
NKC1179	C. jejuni	41500	231613253	8910		3	1639215	1671798	93	0.36	136.243
NKC1181	C. jejuni	30173	232815329	14216		1	1675007	1675007	89.25	0.61	136.95
NKC1191	C. jejuni	39152	252004583	9379		2	1783675	1798100	94.53	0.17	148.238
NKC1200	C. jejuni	34977	256343171	11462		1	1626452	1626452	93.12	0.26	150.79
NKC1207	C. jejuni	32075	181874882	9083		2	1712770	1759595	93.11	0.93	106.985
NKC1210	C. jejuni	34749	283163429	15672		1	1622320	1622320	92.54	0.13	166.567
NKC1218	C. jejuni	38622	245480879	9768		1	1675909	1675909	92.6	0.17	144.401
NKC1226	C. jejuni	34950	285032709	12192		2	1650371	1691445	94.22	0.17	167.666
NKC1233	C. jejuni	28948	233345924	12559		2	1722281	1759771	92.43	0.08	137.262
NKC1237	C. jejuni	35036	254945350	11830		1	1726333	1726333	90.89	0.55	149.968
HUDC001	C. coli	29903	190694738	7041		4	1698914	1819537	84.45	0.87	112.173
HUDC002	C. coli	22649	191368624	10502		1	1659890	1659890	86.74	0.49	112.57
HUDC004	C. coli	107600	1000001802	13500		2	1679694	1727672	85.15	0.23	588.236
HUDC007	C. coli	149454	760463153	7578		2	1758311	1783202	87.27	1.08	447.331
HUDC008	C. coli	38503	167600126	5920		3	1731294	1789658	84.24	0.34	98.5883
HUDC010	C. coli	8803	68838138	11568		1	1706697	1706697	84.22	1.29	40.493
HUDC012	C. coli	22932	112544336	6697		1	1690400	1690400	89.13	0.57	66.2026
HUDC013	C. coli	20271	66889896	3166		21	143141	1036239	42.69	0.48	39.347
HUDC017	C. coli	10408	87113438	11322		2	1675233	1723042	84.74	0.5	51.2432
HUDC021	C. coli	6675	53193188	11158		5	1053387	1735795	83.64	1.69	31.2901
HUDC022	C. coli	14870	71070412	6284		1	1725497	1725497	91.06	1	41.8061
HUDC023	C. coli	19372	131359600	10397		1	1663469	1663469	86.6	0.61	77.2704
HUDC024	C. coli	25659	141688688	8464		1	1680815	1680815	85.07	1.26	83.3463
HUDC029	C. coli	5237	21747696	5866		1	1816479	1816479	83.67	0.95	12.7928
HUDC034	C. coli	9601	76488837	10048		2	1721655	1746859	89.97	0.15	44.9934
HUDC035	C. coli	10217	51051812	6883		3	1188456	1745842	82.04	0.39	30.0305
HUDC037	C. coli	40025	200555706	6000		3	1744612	1838186	82.38	1.77	117.974
HUDC039	C. coli	19367	103849629	7162		2	1658605	1710933	84.95	0.48	61.088
HUDC040	C. coli	8309	32734997	5508		1	1708198	1708198	78.48	1.29	19.2559
HUDC041	C. coli	10618	63454663	10126		4	675824	1637041	87.96	0.34	37.3263
HUDC043	C. coli	9938	44171255	6562		3	946782	1738877	78.88	0.59	25.9831
HUDC044	C. coli	13129	72174318	7912		2	1704443	1730154	82.59	0.19	42.4555
LSPGC002	C. coli	10853	88960290	10103		2	1003776	1823179	84.85	0.64	52.3296
LSPGC009	C. coli	32017	183420398	8841		1	1679634	1679634	89.51	0.15	107.894
LSPGC010	C. coli	29776	185624314	9684		6	773123	2068286	90.39	0.82	109.191
LSPGC012	C. coli	27398	130979525	7194		2	1581550	1772067	85.57	1.08	77.0468
LSPGC014	C. coli	9407	38286615	5793		2	1670681	1719879	69.3	1.08	22.5215
LSPGC015	C. coli	8050	32220684	5528		15	296441	1656262	69.55	1.28	18.9533
LSPGC016	C. coli	13233	104989878	11016		2	1713683	1834787	85.04	0.62	61.7588
LSPGC018	C. coli	13696	57583221	5749		1	1716303	1716303	80.99	0.1	33.8725
LSPGC019	C. coli	40801	146669951	4681		1	1717661	1717661	87.25	0.88	86.2764
LSPGC020	C. coli	5021	14942703	3762		46	164879	1639230	63.05	1.09	8.78983
LSPGC025	C. coli	18209	81568160	7865		3	1360833	1631603	82.31	0.15	47.9813
LSPGC027	C. coli	11746	55550192	6150		2	1619539	1673128	81.78	0.89	32.6766
LSPGC033	C. coli	25729	98844057	5163		1	1672498	1672498	89.7	1.29	58.1436
LSPGC037	C. coli	31068	217247208	10522		1	1677398	1677398	89.97	0.4	127.792
NKC1077	C. coli	30682	264269589	14684		1	1681509	1681509	95.69	0.76	155.453
NKC1079	C. coli	51730	205506435	6212		2	1752829	1756896	93.3	0.76	120.886
NKC1082	C. coli	23474	259498743	19467		2	1752604	1756690	95.85	0.61	152.646
NKC1083	C. coli	22952	298131309	21071		1	1679342	1679342	96.72	0.76	175.371
NKC1093	C. coli	33406	228193200	10663		1	1653798	1653798	93.91	0.8	134.231
NKC1098	C. coli	16333	275218048	27045		1	1702455	1702455	95.89	0.04	161.893
NKC1106	C. coli	19353	193342828	19226		2	1685198	1693464	96	0	113.731
NKC1108	C. coli	36392	170425216	7903		1	1715333	1715333	95.36	2.33	100.25
NKC1114	C. coli	47335	253361339	8664		1	1748353	1748353	93.53	0.57	149.036
NKC1118	C. coli	26141	236588960	15273		1	1722716	1722716	91.44	0.62	139.17
NKC1122	C. coli	50299	155739542	3952		1	1698629	1698629	89.08	1.2	91.6115
NKC1124	C. coli	35928	141350408	5579		2	1738830	1742551	93.41	1.25	83.1473
NKC1130	C. coli	44341	209326264	7809		3	1722069	1754960	92.37	1.04	123.133
NKC1132	C. coli	29886	225796525	13700		3	1693518	1738969	92.78	0.13	132.821
NKC1134	C. coli	19808	234872912	20969		3	1679761	1739429	95.13	0.76	138.161
NKC1140	C. coli	31460	262110072	13667		2	1736935	1739361	94.57	0	154.182
NKC1144	C. coli	38112	244183033	11306		1	1682410	1682410	94	2.24	143.637
NKC1150	C. coli	18728	189700017	18636		1	1721905	1721905	92.56	1.04	111.588
NKC1156	C. coli	38715	277031656	10998		2	1470797	1809677	93.98	0.15	162.96
NKC1158	C. coli	34559	276922300	12580		1	1680569	1680569	96.11	1.19	162.895
NKC1160	C. coli	27204	271084061	19638		3	1727205	1732946	96.79	0.8	159.461
NKC1165	C. coli	23208	234179633	17966		1	1749079	1749079	93.75	0.83	137.753
NKC1172	C. coli	26997	283560603	19016		1	1681198	1681198	95.84	0.38	166.8
NKC1175	C. coli	27050	261103926	16606		3	1199642	1907226	92.37	1.27	153.591
NKC1177	C. coli	31283	274454079	16851		1	1723060	1723060	94.85	0.57	161.444
NKC1185	C. coli	28963	289505229	18271		5	1727227	1866580	96.27	0.19	170.297
NKC1187	C. coli	25959	137442779	10305		3	1687375	1799497	93.18	1.08	80.8487
NKC1190	C. coli	32461	288243265	16572		4	1768504	1952987	97.16	0.04	169.555
NKC1195	C. coli	34959	265503664	11676		2	1779202	1806402	96.95	0.17	156.179
NKC1197	C. coli	22510	295956861	24682		2	1678180	1786734	95.31	0.47	174.092
NKC1203	C. coli	40744	273697573	10279		2	1686046	1715471	97.84	0.62	160.999
NKC1214	C. coli	34812	244992576	11235		1	1685938	1685938	95.59	0.95	144.113
NKC1231	C. coli	38855	254724562	10155		1	1685628	1685628	95.37	0.38	149.838
NKC1234	C. coli	34631	267881673	11776		2	1686067	1715471	93.04	0.69	157.577
NKC1238	C. coli	30448	242447815	12383		1	1694872	1694872	93.14	2.13	142.616

## Sheet: Table S4
Table S4. Multilocus sequence typing (MLST) results determined from unassembled long-reads using Krocus.
Isolate	Campylobacter species	k-mer coverage of the alleles (%)	Nº reads assigned to these alleles	aspA	glnA	gltA	glyA	pgm	tkt	uncA	sequence type (ST)	clonal complex (CC)	Ecology group 1 (C. jejuni)	Sampling date	Source category 1	Source category 2	Type of sample
HUBC001	C. jejuni	100	4800	62	4	5	2	2	1	5	572	CC-206	Generalist	2022-04-16	Human	Human	Human stools
HUBC002	C. jejuni	100	4400	9	2	4	62	7	5	6	8781	CC-257	Poultry specialist	2022-04-01	Human	Human	Human stools
HUBC003	C. jejuni	100	3000	2	17	5	2	939	12	6	NA-23	–	–	2022-03-21	Human	Human	Human stools
HUBC004	C. jejuni	100	10000	2	1	12	3	2	1	5	50	CC-21	Generalist	2022-04-29	Human	Human	Human stools
HUBC005	C. jejuni	100	9600	8	2	5	53	11	3	1	607	CC-607	Poultry specialist	2022-03-18	Human	Human	Human stools
HUBC006	C. jejuni	100	4400	24	2	2	2	10	3	1	464	CC-464	Poultry specialist	2022-04-26	Human	Human	Human stools
HUBC007	C. jejuni	100	30800	346	2	3	4	5	9	3	6532	CC-42	Ruminant specialist	2022-04-03	Human	Human	Human stools
HUBC008	C. jejuni	100	10000	2	1	12	3	2	1	5	50	CC-21	Generalist	2022-04-03	Human	Human	Human stools
HUBC009	C. jejuni	100	4400	2	1	12	3	2	1	5	50	CC-21	Generalist	2022-03-21	Human	Human	Human stools
HUBC010	C. jejuni	100	3800	2	17	5	2	10	12	6	10846	CC-353	Poultry specialist	2022-06-04	Human	Human	Human stools
HUDC001	C. coli	100	10400	32	38	30	82	104	43	17	1624	CC-828	C. coli	2022-12-21	Human	Human	Human stools
HUDC002	C. coli	100	8800	33	37	30	82	113	47	17	NA-04	–	C. coli	2022-11-04	Human	Human	Human stools
HUDC003	C. jejuni	100	12000	1	3	6	4	3	3	3	22	CC-22	Generalist/Cattle	2022-01-11	Human	Human	Human stools
HUDC004	C. coli	100	42800	33	37	30	82	104	56	17	12001	CC-828	C. coli	2022-01-28	Human	Human	Human stools
HUDC005	C. jejuni	100	7000	7	17	2	15	23	3	12	51	CC-443	Poultry specialist	2022-06-07	Human	Human	Human stools
HUDC006	C. jejuni	100	21600	2	4	1	2	7	1	5	48	CC-48	Generalist	2022-10-14	Human	Human	Human stools
HUDC007	C. coli	100	58600	33	38	30	79	104	43	17	1595	CC-828	C. coli	2022-12-09	Human	Human	Human stools
HUDC008	C. coli	100	14000	33	38	30	82	104	35	36	890	CC-828	C. coli	2022-12-23	Human	Human	Human stools
HUDC009	C. jejuni	99.04	1400	2	1*	1	3*	2	1*	596	NA-22*	–	–	2022-11-10	Human	Human	Human stools
HUDC010	C. coli	100	2600	33	37	30	82	113	43	17	NA-02	–	C. coli	2022-09-27	Human	Human	Human stools
HUDC011	C. jejuni	99.94	1200	1	3	6	4	3	3*	27	NA-21*	–	–	2022-02-04	Human	Human	Human stools
HUDC012	C. coli	100	8000	32	38	30	82	104	43	17	1624	CC-828	C. coli	2022-04-13	Human	Human	Human stools
HUDC013	C. coli	99.78	7600	33	38*	30	82	104*	35	36	890*	CC-828	C. coli	2022-03-17	Human	Human	Human stools
HUDC014	C. jejuni	100	3800	2	1	5	3	2	1	5	19	CC-21	Generalist	2022-12-05	Human	Human	Human stools
HUDC015	C. jejuni	99.94	600	9	25	2*	10	22	3	6	52*	CC-52	Chicken	2022-02-02	Human	Human	Human stools
HUDC016	C. jejuni	100	7200	346	2	3	4	5	9	3	6532	CC-42	Ruminant specialist	2022-05-04	Human	Human	Human stools
HUDC017	C. coli	100	2600	33	37	30	82	104	56	17	12001	CC-828	C. coli	2022-02-04	Human	Human	Human stools
HUDC018	C. jejuni	100	5600	346	2	3	4	5	9	3	6532	CC-42	Ruminant specialist	2022-03-09	Human	Human	Human stools
HUDC019	C. jejuni	100	5400	9	2	2	2	11	5	6	824	CC-257	Poultry specialist	2022-11-04	Human	Human	Human stools
HUDC020	C. jejuni	100	6400	6	4	5	2	2	1	5	122	CC-206	Generalist	2022-09-08	Human	Human	Human stools
HUDC021	C. coli	99.72	1400	33	38	30	82	244*	85	36	NA-20*	–	C. coli	2022-12-28	Human	Human	Human stools
HUDC022	C. coli	100	4200	33	38	30	82	113	35	17	2713	CC-828	C. coli	2022-01-28	Human	Human	Human stools
HUDC023	C. coli	100	5800	33	37	30	82	104	47	17	12000	CC-828	C. coli	2022-12-20	Human	Human	Human stools
HUDC024	C. coli	100	9600	33	37	30	82	104	56	17	12001	CC-828	C. coli	2022-05-24	Human	Human	Human stools
HUDC025	C. jejuni	100	47600	1	3	6	4	3	3	3	22	CC-22	Generalist/Cattle	2022-07-28	Human	Human	Human stools
HUDC026	C. jejuni	100	3200	1	3	6	4	3	3	3	22	CC-22	Generalist/Cattle	2022-09-21	Human	Human	Human stools
HUDC027	C. jejuni	98.82	600	4	191*	10*	4*	1*	737	1	NA-25*	–	–	2022-10-28	Human	Human	Human stools
HUDC028	C. jejuni	100	5000	9	2	4	62	4	5	6	257	CC-257	Poultry specialist	2022-07-28	Human	Human	Human stools
HUDC029	C. coli	99.85	1600	33	38	30	82*	104	44	17	1579*	CC-828	C. coli	2022-08-25	Human	Human	Human stools
HUDC030	C. jejuni	98.95	1200	7	17*	2	599*	23	3*	12*	7517*	CC-443	Poultry specialist	2022-10-07	Human	Human	Human stools
HUDC031	C. jejuni	99.91	3800	55	172	21	49	125	83*	51	1962*	NA	–	2022-11-03	Human	Human	Human stools
HUDC032	C. jejuni	100	8400	1	3	6	4	3	3	3	22	CC-22	Generalist/Cattle	2022-10-30	Human	Human	Human stools
HUDC033	C. jejuni	100	33000	16	2	16	62	3	9	8	41	CC-41	Unknown	2022-10-14	Human	Human	Human stools
HUDC034	C. coli	100	3600	33	38	30	82	104	332	17	3336	CC-828	C. coli	2022-07-23	Human	Human	Human stools
HUDC035	C. coli	100	3400	33	38	30	82	104	332	17	3336	CC-828	C. coli	2022-07-29	Human	Human	Human blood
HUDC036	C. jejuni	100	3600	8	10	2	2	11	12	6	354	CC-354	Poultry specialist	2022-07-02	Human	Human	Human stools
HUDC037	C. coli	100	14200	33	153	44	82	104	43	17	4167	CC-828	C. coli	2022-09-29	Human	Human	Human stools
HUDC038	C. jejuni	100	4200	4	7	10	4	42	7	1	137	CC-45	Generalist	2022-12-05	Human	Human	Human stools
HUDC039	C. coli	100	6200	33	37	30	82	104	47	17	12000	CC-828	C. coli	2022-02-09	Human	Human	Human stools
HUDC040	C. coli	99.75	2600	33	37	30	82*	104	47	17	12000*	CC-828	C. coli	2022-05-01	Human	Human	Human stools
HUDC041	C. coli	100	3400	33	37	30	82	104	47	17	12000	CC-828	C. coli	2022-04-07	Human	Human	Human stools
HUDC042	C. jejuni	100	8800	2	17	5	2	10	12	6	10846	CC-353	Poultry specialist	2022-01-07	Human	Human	Human stools
HUDC043	C. coli	100	3200	33	37	30	82	113	47	17	NA-04	–	C. coli	2022-07-04	Human	Human	Human stools
HUDC044	C. coli	100	3200	33	37	30	82	104	56	17	12001	CC-828	C. coli	2022-02-03	Human	Human	Human stools
LSPGC001	C. jejuni	100	7000	9	2	2	2	11	5	6	824	CC-257	Poultry specialist	2022-12-30	Foodstuff	Chicken meat	Chicken skin
LSPGC002	C. coli	100	4000	114	37	30	82	188	43	17	NA-01	–	C. coli	2022-12-30	Foodstuff	Chicken meat	Chicken skin
LSPGC003	C. jejuni	100	7000	2	17	5	2	10	59	6	6461	CC-353	Poultry specialist	2022-06-13	Foodstuff	Chicken meat	Chicken skin
LSPGC004	C. jejuni	98.14	1200	9	25*	2	10*	22*	3*	6	52*	CC-52	Chicken	2022-12-30	Foodstuff	Chicken meat	Chicken skin
LSPGC006	C. jejuni	99.97	2400	4	695*	10	4	1	7	1	9457*	CC-45	Generalist	2022-06-13	Foodstuff	Chicken meat	Chicken breast
LSPGC007	C. jejuni	99.6	1000	7	4	2	2	19	881*	26	NA-27*	–	–	2020-11-16	Animal	Chicken	Chicken ceca
LSPGC008	C. jejuni	100	7600	24	2	2	2	10	3	1	464	CC-464	Poultry specialist	2020-11-16	Animal	Chicken	Chicken ceca
LSPGC009	C. coli	100	12000	33	37	30	82	104	56	17	12001	CC-828	C. coli	2020-11-12	Foodstuff	Processed poultry	Chicken sausage (mince meat)
LSPGC010	C. coli	100	10800	157	37	30	82	113	35	17	NA-06	–	C. coli	2020-11-11	Foodstuff	Processed poultry	Turkey sausage (whole meat)
LSPGC011	C. jejuni	100	11800	3	1	5	17	11	11	6	49	CC-49	Unknown	2020-11-10	Foodstuff	Processed poultry	Spicy chicken mince
LSPGC012	C. coli	100	10200	33	37	30	82	189	43	17	NA-03	–	C. coli	2020-11-10	Foodstuff	Chicken meat	Chicken skin
LSPGC014	C. coli	100	2800	33	37	30	82	104	56	17	12001	CC-828	C. coli	2019-06-25	Foodstuff	Processed poultry	Chicken sausage (whole meat)
LSPGC015	C. coli	100	2600	33	37	30	82	104	56	17	12001	CC-828	C. coli	2020-11-10	Foodstuff	Processed poultry	Chicken sausage (mince meat)
LSPGC016	C. coli	100	3000	33	978	30	82	113	47	41	NA-18	–	C. coli	2019-01-17	Foodstuff	Processed poultry	Chicken sausage (mince meat)
LSPGC017	C. jejuni	99.91	1200	8	10	2	2	11	12*	597	NA-28*	–	–	2022-06-17	Foodstuff	Processed vegetable	Spinach burger
LSPGC018	C. coli	99.72	3000	33	37	30	79*	113	47	17	NA-05*	–	C. coli	2022-06-10	Foodstuff	Chicken meat	Chicken skin
LSPGC019	C. coli	99.72	15800	33	37	30	79*	113	47	17	NA-05*	–	C. coli	2022-06-10	Foodstuff	Chicken meat	Chicken skin
LSPGC020	C. coli	99.04	800	33	37*	30*	82*	104	47*	17*	12000*	CC-828	C. coli	2020-11-10	Foodstuff	Chicken meat	Chicken skin
LSPGC021	C. jejuni	100	6400	6	4	5	2	2	282	5	4766	NA	–	2020-11-16	Foodstuff	Chicken meat	Chicken skin
LSPGC022	C. jejuni	100	4000	8	10	2	2	11	12	6	354	CC-354	Poultry specialist	2022-06-17	Foodstuff	Chicken meat	Chicken skin
LSPGC023	C. jejuni	99.94	1000	346	2	3	4	5*	9	3	6532*	CC-42	Ruminant specialist	2022-06-17	Foodstuff	Chicken meat	Chicken skin
LSPGC024	C. jejuni	99.29	1200	7	17*	2*	599	23*	3*	12*	7517*	CC-443	Poultry specialist	2020-11-10	Foodstuff	Processed poultry	Chicken burger
LSPGC025	C. coli	100	6000	33	37	30	79	113	43	17	NA-12	–	C. coli	2020-11-10	Foodstuff	Processed poultry	Chicken sausage (mince meat)
LSPGC026	C. jejuni	100	3200	346	2	3	4	5	9	3	6532	CC-42	Ruminant specialist	2022-12-30	Foodstuff	Chicken meat	Chicken skin
LSPGC027	C. coli	100	4000	33	176	30	79	113	43	17	3020	CC-828	C. coli	2022-06-20	Foodstuff	Processed poultry	Chicken sausage (whole meat)
LSPGC028	C. jejuni	99.97	2600	4	695	10	4	1*	7	594	NA-26*	–	–	2022-06-13	Foodstuff	Chicken meat	Chicken breast
LSPGC030	C. jejuni	100	10400	2	17	5	2	10	59	6	6461	CC-353	Poultry specialist	2022-06-10	Foodstuff	Chicken meat	Chicken skin
LSPGC031	C. jejuni	100	6400	346	2	3	4	5	9	3	6532	CC-42	Ruminant specialist	2022-12-30	Animal	Chicken	Chicken ceca
LSPGC032	C. jejuni	100	2200	346	2	3	4	5	9	3	6532	CC-42	Ruminant specialist	2022-12-30	Foodstuff	Chicken meat	Chicken skin
LSPGC033	C. coli	100	9200	33	176	30	79	113	43	17	3020	CC-828	C. coli	2022-06-20	Foodstuff	Processed poultry	Chicken sausage (whole meat)
LSPGC034	C. jejuni	100	5400	6	4	5	2	2	1	5	122	CC-206	Generalist	2022-06-20	Foodstuff	Processed poultry	Chicken sausage (whole meat)
LSPGC035	C. jejuni	100	6000	8	10	2	2	11	12	6	354	CC-354	Poultry specialist	2022-06-20	Foodstuff	Chicken meat	Chicken skin
LSPGC036	C. jejuni	100	5200	2	1	12	3	2	1	5	50	CC-21	Generalist	2022-06-17	Foodstuff	Processed poultry	Chicken sausage (mince meat)
LSPGC037	C. coli	100	12200	114	37	30	82	188	43	17	NA-01	–	C. coli	2022-06-17	Foodstuff	Chicken meat	Chicken skin
LSPGC038	C. jejuni	100	3600	8	10	2	2	11	12	6	354	CC-354	Poultry specialist	2022-06-20	Foodstuff	Chicken meat	Chicken skin
LSPGC098	C. jejuni	100	29000	2	17	5	2	10	59	6	6461	CC-353	Poultry specialist	2022-06-10	Animal	Chicken	Chicken ceca
LSPGC099	C. jejuni	100	19000	8	1	6	3	2	1	1	44	CC-21	Generalist	2020-11-10	Foodstuff	Chicken meat	Chicken skin
NKC1073	C. jejuni	100	9200	8	10	2	2	11	12	6	354	CC-354	Poultry specialist	2021-11-08	Animal	Chicken	Chicken ceca
NKC1077	C. coli	100	12000	114	37	30	82	188	43	17	NA-01	–	C. coli	2021-11-08	Animal	Chicken	Chicken ceca
NKC1079	C. coli	100	20000	33	38	30	79	104	43	17	1595	CC-828	C. coli	2021-11-29	Animal	Chicken	Chicken ceca
NKC1080	C. jejuni	100	12000	2	1	1	5	2	1	5	47	CC-21	Generalist	2021-11-29	Animal	Chicken	Chicken ceca
NKC1082	C. coli	100	8000	33	38	30	238	104	43	36	2097	CC-828	C. coli	2021-11-29	Animal	Chicken	Chicken ceca
NKC1083	C. coli	100	8800	33	37	30	82	104	56	17	12001	CC-828	C. coli	2021-11-29	Animal	Chicken	Chicken ceca
NKC1084	C. jejuni	100	9200	2	1	1	5	2	1	5	47	CC-21	Generalist	2021-11-29	Animal	Chicken	Chicken ceca
NKC1093	C. coli	100	13000	33	176	30	79	113	43	17	3020	CC-828	C. coli	2022-01-10	Animal	Chicken	Chicken ceca
NKC1096	C. jejuni	100	7200	7	4	2	68	11	3	46	3172	CC-574	Poultry specialist	2022-01-31	Animal	Chicken	Chicken ceca
NKC1098	C. coli	100	5600	33	37	30	82	189	43	17	NA-03	–	C. coli	2022-01-31	Animal	Chicken	Chicken ceca
NKC1100	C. jejuni	100	9400	7	17	2	599	23	3	12	7517	CC-443	Poultry specialist	2022-01-31	Animal	Chicken	Chicken ceca
NKC1102	C. jejuni	100	12200	2	4	1	2	7	1	5	48	CC-48	Generalist	2022-02-22	Animal	Ruminants	Bovine rectal feces
NKC1104	C. jejuni	100	17800	2	4	1	2	7	1	5	48	CC-48	Generalist	2022-02-22	Animal	Ruminants	Bovine rectal feces
NKC1106	C. coli	100	7200	33	38	30	82	118	35	17	1446	CC-828	C. coli	2022-02-22	Animal	Swine	Porcine rectal feces
NKC1108	C. coli	100	11600	33	176	30	82	113	43	537	NA-07	–	C. coli	2022-02-22	Animal	Ruminants	Ovine rectal feces
NKC1110	C. jejuni	100	8400	1	3	6	4	3	3	3	22	CC-22	Generalist/Cattle	2022-02-22	Animal	Ruminants	Ovine rectal feces
NKC1113	C. jejuni	100	17600	62	4	5	2	2	1	5	572	CC-206	Generalist	2022-03-07	Animal	Chicken	Chicken ceca
NKC1114	C. coli	100	18400	33	37	30	82	188	43	17	NA-14	–	C. coli	2022-03-07	Animal	Chicken	Chicken ceca
NKC1118	C. coli	99.78	6600	33	37	30	82	113	43	17*	NA-02*	–	C. coli	2022-03-07	Animal	Swine	Porcine rectal feces
NKC1122	C. coli	99.54	12200	33	37	30	78*	104*	43	17*	NA-09*	–	C. coli	2022-03-07	Animal	Swine	Porcine rectal feces
NKC1124	C. coli	99.69	12200	582*	37	30	82	104	43	17	NA-19*	–	C. coli	2022-03-07	Animal	Swine	Porcine rectal feces
NKC1126	C. jejuni	100	14400	2	1	12	3	2	1	5	50	CC-21	Generalist	2022-03-08	Animal	Ruminants	Ovine rectal feces
NKC1128	C. jejuni	100	10400	2	1	12	3	2	1	5	50	CC-21	Generalist	2022-03-21	Animal	Ruminants	Bovine rectal feces
NKC1130	C. coli	99.81	14200	33	37	30	82	104*	43	17	NA-13*	–	C. coli	2022-03-21	Animal	Swine	Porcine rectal feces
NKC1132	C. coli	100	10200	33	38	30	82	118	35	17	1446	CC-828	C. coli	2022-03-22	Animal	Swine	Porcine rectal feces
NKC1134	C. coli	100	7600	33	38	30	555	113	43	36	NA-17	–	C. coli	2022-04-04	Animal	Swine	Porcine rectal feces
NKC1140	C. coli	100	12200	33	38	30	82	104	43	36	1556	CC-828	C. coli	2022-04-25	Animal	Swine	Porcine rectal feces
NKC1143	C. jejuni	100	20400	1	3	6	4	3	3	3	22	CC-22	Generalist/Cattle	2022-04-25	Animal	Ruminants	Bovine rectal feces
NKC1144	C. coli	100	14200	33	37	30	677	113	206	17	NA-08	–	C. coli	2022-04-25	Animal	Ruminants	Bovine rectal feces
NKC1146	C. jejuni	100	14000	2	4	1	2	7	1	5	48	CC-48	Generalist	2022-04-26	Animal	Ruminants	Bovine rectal feces
NKC1150	C. coli	99.88	5200	33	37	30	82*	113	43	17*	NA-02*	–	C. coli	2022-05-09	Animal	Swine	Porcine rectal feces
NKC1152	C. jejuni	100	8400	346	2	3	4	5	9	3	6532	CC-42	Ruminant specialist	2022-05-09	Animal	Ruminants	Bovine rectal feces
NKC1154	C. jejuni	100	16000	346	2	3	4	5	9	3	6532	CC-42	Ruminant specialist	2022-05-09	Animal	Ruminants	Bovine rectal feces
NKC1156	C. coli	100	15200	33	176	30	79	113	43	17	3020	CC-828	C. coli	2022-05-23	Animal	Chicken	Chicken ceca
NKC1158	C. coli	100	13200	114	37	30	82	188	43	17	NA-01	–	C. coli	2022-05-23	Animal	Chicken	Chicken ceca
NKC1160	C. coli	100	10600	33	153	30	82	104	44	17	1438	CC-828	C. coli	2022-05-23	Animal	Swine	Porcine rectal feces
NKC1162	C. jejuni	100	15400	62	4	5	2	2	1	5	572	CC-206	Generalist	2022-05-23	Animal	Ruminants	Bovine rectal feces
NKC1165	C. coli	99.57	8600	33	37	30	79*	104	117	17*	NA-10*	–	C. coli	2022-05-23	Animal	Ruminants	Bovine rectal feces
NKC1170	C. jejuni	100	16800	1	3	6	4	3	3	3	22	CC-22	Generalist/Cattle	2022-05-23	Animal	Ruminants	Bovine rectal feces
NKC1171	C. jejuni	100	13600	24	2	2	2	10	3	1	464	CC-464	Poultry specialist	2022-06-06	Animal	Chicken	Chicken ceca
NKC1172	C. coli	100	10200	114	37	30	82	188	43	17	NA-01	–	C. coli	2022-06-06	Animal	Chicken	Chicken ceca
NKC1175	C. coli	99.6	10400	33	37	30	79*	113	117	17	NA-11*	–	C. coli	2022-06-06	Animal	Swine	Porcine rectal feces
NKC1177	C. coli	99.66	12200	33	38	30	408*	104	47	17	NA-16*	–	C. coli	2022-06-06	Animal	Swine	Porcine rectal feces
NKC1179	C. jejuni	100	15600	2	1	21	3	2	1	5	53	CC-21	Generalist	2022-06-06	Animal	Ruminants	Bovine rectal feces
NKC1181	C. jejuni	100	11800	2	1	12	3	2	1	12	3769	CC-21	Generalist	2022-06-06	Animal	Ruminants	Bovine rectal feces
NKC1185	C. coli	100	11200	53	38	30	79	104	43	17	8860	CC-828	C. coli	2022-02-22	Animal	Swine	Porcine rectal feces
NKC1187	C. coli	100	9800	33	38	30	82	104	43	17	854	CC-828	C. coli	2022-05-09	Animal	Swine	Porcine rectal feces
NKC1190	C. coli	100	12200	33	38	30	82	104	35	17	1096	CC-828	C. coli	2022-03-07	Animal	Swine	Porcine rectal feces
NKC1191	C. jejuni	100	15400	24	2	2	2	10	3	1	464	CC-464	Poultry specialist	2022-06-20	Animal	Chicken	Chicken ceca
NKC1195	C. coli	100	13400	33	37	30	82	311	43	17	NA-15	–	C. coli	2022-07-11	Animal	Chicken	Chicken ceca
NKC1197	C. coli	100	9000	33	38	30	82	104	43	17	854	CC-828	C. coli	2022-06-06	Animal	Swine	Porcine rectal feces
NKC1200	C. jejuni	100	13600	346	2	3	4	5	9	3	6532	CC-42	Ruminant specialist	2022-10-03	Animal	Ruminants	Bovine rectal feces
NKC1203	C. coli	100	16000	33	37	30	82	104	56	17	12001	CC-828	C. coli	2022-10-04	Animal	Ruminants	Bovine rectal feces
NKC1207	C. jejuni	100	12800	1	4	2	2	6	3	17	61	CC-61	Ruminant specialist	2022-11-07	Animal	Ruminants	Bovine rectal feces
NKC1210	C. jejuni	100	13800	346	2	3	4	5	9	3	6532	CC-42	Ruminant specialist	2022-11-28	Animal	Ruminants	Bovine rectal feces
NKC1214	C. coli	100	13200	33	37	30	82	104	56	17	12001	CC-828	C. coli	2022-12-12	Animal	Ruminants	Bovine rectal feces
NKC1218	C. jejuni	100	13800	2	1	5	3	2	1	5	19	CC-21	Generalist	2023-01-30	Animal	Ruminants	Bovine rectal feces
NKC1226	C. jejuni	100	13800	346	2	3	4	5	9	3	6532	CC-42	Ruminant specialist	2023-02-13	Animal	Ruminants	Bovine rectal feces
NKC1231	C. coli	100	14400	33	37	30	82	104	56	17	12001	CC-828	C. coli	2023-02-27	Animal	Ruminants	Bovine rectal feces
NKC1233	C. jejuni	100	11200	346	2	3	3	5	9	3	NA-24	–	–	2023-03-13	Animal	Ruminants	Bovine rectal feces
NKC1234	C. coli	100	13600	33	37	30	82	104	56	17	12001	CC-828	C. coli	2023-03-13	Animal	Ruminants	Bovine rectal feces
NKC1237	C. jejuni	100	13400	7	4	2	68	11	3	46	3172	CC-574	Poultry specialist	2023-03-13	Animal	Ruminants	Bovine rectal feces
NKC1238	C. coli	100	11600	33	37	30	82	104	47	17	12000	CC-828	C. coli	2023-03-13	Animal	Ruminants	Bovine rectal feces
* the asterisks indicate low conficdence in allele call, and identify the most similar allele, but not identical.
NA, not assigned ST; NA*, not-assigned ST with low confident in at least one allele call.
nd, not done
1 Ecology group definition	• Sheppard, S., Cheng, L., Méric, G., Haan, C., Llarena, A., Marttinen, P., … & Corander, J. (2014). Cryptic ecology among host generalist Campylobacter jejuni in domestic animals. Molecular Ecology, 23(10), 2442-2451. https://doi.org/10.1111/mec.12742
	• Noormohamed, A. and Fakhr, M. (2014). Molecular typing of Campylobacter jejuni and Campylobacter coli isolated from various retail meats by MLST and PFGE. Foods, 3(1), 82-93. https://doi.org/10.3390/foods3010082
	• Epping, L., Walther, B., Piro, R., Knüver, M., Huber, C., Thürmer, A., … & Semmler, T. (2021). Genome-wide insights into population structure and host specificity of Campylobacter jejuni. Scientific Reports, 11(1). https://doi.org/10.1038/s41598-021-89683-6
	• Gripp, E., Hlahla, D., Didelot, X., Kops, F., Maurischat, S., Tedin, K., … & Josenhans, C. (2011). Closely related Campylobacter jejuni strains from different sources reveal a generalist rather than a specialist lifestyle. BMC Genomics, 12(1). https://doi.org/10.1186/1471-2164-12-584

## Sheet: Table S5
Table S5A. Pairwise comparisons of ARG-harbouring plasmids using FastANI to assess homology of the six plasmids detected in this study.
Host species	Plasmid size (bp)	% GC	Isolation source	Plasmids		pHUDC004_2	pHUDC017_2	pLSPGC021_10	pLSPGC036_2	pNKC1170_2	pNKC1207_2
C. coli	47978	0.292	Human stools	pHUDC004_2
C. coli	47809	0.293	Human stools	pHUDC017_2		99.5242
C. jejuni	41929	0.291	Chicken skin	pLSPGC021_10		97.0975	97.2301
C. jejuni	41636	0.285	Chicken sausage (mince meat)	pLSPGC036_2		99.1473	99.1266	97.4114
C. jejuni	44484	0.282	Bovine rectal feces	pNKC1170_2		95.8191	95.2429	93.4952	94.7967
C. jejuni	46825	0.287	Bovine rectal feces	pNKC1207_2		94.5232	94.6192	92.4906	94.1989	97.3036
Table S5B. BLAST results from the PLSDB database of Campylobacter plasmids detected in this study. The plasmid with the lowest mash distance was considered best hit .
	Query		Best hit	Distance	Location	Source	Host species
	pHUDC004_2		NZ_CP043764.1	0.00755945	Germany	chicken	Campylobacter jejuni
	pHUDC017_2		NZ_CP043764.1	0.00763299	Germany	chicken	Campylobacter jejuni
	pLSPGC021_10		AP028406.1	0.0166117	India	human	Campylobacter coli
	pLSPGC036_2		NZ_CP043764.1	0.00302611	Germany	chicken	Campylobacter jejuni
	pNKC1170_2		NZ_OQ553951.1	0.00351914	Italy	human	Campylobacter jejuni
	pNKC1207_2		AP025956.1	0.0025468	Japan	human	Campylobacter jejuni

## Sheet: Fig S1
Figure S1. SNP-based core genome phylogeny of C. jejuni isolates generated by Parsnp and RAxML, illustrating genetic relatedness between isolates. This figure provides a horizontal and filterable representation, which complements the circular display in Figure 2 (main text).
					Multilocus sequence typing (MLST)a
Tree Order	parsnp tree	Isolate	aspA	glnA	gltA	glyA	pgm	tkt	uncA	sequence type (ST)	clonal complex (CC)	Source category 1	Source category 2	Type of sample
1		HUDC031	55	172	21	49	125	83*	51	1962*	NA	Human	Human	Human stools
2		HUDC027	4	191*	10*	4*	1*	737	1	NA-25*	–	Human	Human	Human stools
3		HUDC038	4	7	10	4	42	7	1	137	CC-45	Human	Human	Human stools
4		LSPGC028	4	695	10	4	1*	7	594	NA-26*	–	Foodstuff	Chicken meat	Chicken breast
5		LSPGC006	4	695*	10	4	1	7	1	9457*	CC-45	Foodstuff	Chicken meat	Chicken breast
6		HUDC033	16	2	16	62	3	9	8	41	CC-41	Human	Human	Human stools
7		HUDC026	1	3	6	4	3	3	3	22	CC-22	Human	Human	Human stools
8		NKC1110	1	3	6	4	3	3	3	22	CC-22	Animal	Ruminant	Ovine rectal feces
9		NKC1143	1	3	6	4	3	3	3	22	CC-22	Animal	Ruminant	Bovine rectal feces
10		NKC1170	1	3	6	4	3	3	3	22	CC-22	Animal	Ruminant	Bovine rectal feces
11		HUDC003	1	3	6	4	3	3	3	22	CC-22	Human	Human	Human stools
12		HUDC011	1	3	6	4	3	3*	27	NA-21*	–	Human	Human	Human stools
13		HUDC032	1	3	6	4	3	3	3	22	CC-22	Human	Human	Human stools
14		HUDC025	1	3	6	4	3	3	3	22	CC-22	Human	Human	Human stools
15		NKC1233	346	2	3	3	5	9	3	NA-24	–	Animal	Ruminant	Bovine rectal feces
16		HUBC007	346	2	3	4	5	9	3	6532	CC-42	Human	Human	Human stools
17		NKC1154	346	2	3	4	5	9	3	6532	CC-42	Animal	Ruminant	Bovine rectal feces
18		HUDC018	346	2	3	4	5	9	3	6532	CC-42	Human	Human	Human stools
19		NKC1152	346	2	3	4	5	9	3	6532	CC-42	Animal	Ruminant	Bovine rectal feces
20		NKC1226	346	2	3	4	5	9	3	6532	CC-42	Animal	Ruminant	Bovine rectal feces
21		NKC1210	346	2	3	4	5	9	3	6532	CC-42	Animal	Ruminant	Bovine rectal feces
22		NKC1200	346	2	3	4	5	9	3	6532	CC-42	Animal	Ruminant	Bovine rectal feces
23		HUDC016	346	2	3	4	5	9	3	6532	CC-42	Human	Human	Human stools
24		LSPGC023	346	2	3	4	5*	9	3	6532*	CC-42	Foodstuff	Chicken meat	Chicken skin
25		LSPGC031	346	2	3	4	5	9	3	6532	CC-42	Animal	Chicken	Chicken ceca
26		LSPGC032	346	2	3	4	5	9	3	6532	CC-42	Foodstuff	Chicken meat	Chicken skin
27		LSPGC026	346	2	3	4	5	9	3	6532	CC-42	Foodstuff	Chicken meat	Chicken skin
28		NKC1237	7	4	2	68	11	3	46	3172	CC-574	Animal	Ruminant	Bovine rectal feces
29		NKC1096	7	4	2	68	11	3	46	3172	CC-574	Animal	Chicken	Chicken ceca
30		LSPGC021	6	4	5	2	2	282	5	4766	NA	Foodstuff	Chicken meat	Chicken skin
31		HUDC020	6	4	5	2	2	1	5	122	CC-206	Human	Human	Human stools
32		LSPGC034	6	4	5	2	2	1	5	122	CC-206	Foodstuff	Processed poultry	Chicken sausage (whole meat)
33		NKC1162	62	4	5	2	2	1	5	572	CC-206	Animal	Ruminant	Bovine rectal feces
34		NKC1113	62	4	5	2	2	1	5	572	CC-206	Animal	Chicken	Chicken ceca
35		HUBC001	62	4	5	2	2	1	5	572	CC-206	Human	Human	Human stools
36		HUDC006	2	4	1	2	7	1	5	48	CC-48	Human	Human	Human stools
37		NKC1102	2	4	1	2	7	1	5	48	CC-48	Animal	Ruminant	Bovine rectal feces
38		NKC1104	2	4	1	2	7	1	5	48	CC-48	Animal	Ruminant	Bovine rectal feces
39		NKC1146	2	4	1	2	7	1	5	48	CC-48	Animal	Ruminant	Bovine rectal feces
40		NKC1084	2	1	1	5	2	1	5	47	CC-21	Animal	Chicken	Chicken ceca
41		NKC1080	2	1	1	5	2	1	5	47	CC-21	Animal	Chicken	Chicken ceca
42		HUDC009	2	1*	1	3*	2	1*	596	NA-22*	–	Human	Human	Human stools
43		NKC1179	2	1	21	3	2	1	5	53	CC-21	Animal	Ruminant	Bovine rectal feces
44		NKC1218	2	1	5	3	2	1	5	19	CC-21	Animal	Ruminant	Bovine rectal feces
45		HUDC014	2	1	5	3	2	1	5	19	CC-21	Human	Human	Human stools
46		HUBC008	2	1	12	3	2	1	5	50	CC-21	Human	Human	Human stools
47		HUBC004	2	1	12	3	2	1	5	50	CC-21	Human	Human	Human stools
48		NKC1128	2	1	12	3	2	1	5	50	CC-21	Animal	Ruminant	Bovine rectal feces
49		NKC1126	2	1	12	3	2	1	5	50	CC-21	Animal	Ruminant	Ovine rectal feces
50		HUBC009	2	1	12	3	2	1	5	50	CC-21	Human	Human	Human stools
51		LSPGC036	2	1	12	3	2	1	5	50	CC-21	Foodstuff	Processed poultry	Chicken sausage (mince meat)
52		NKC1181	2	1	12	3	2	1	12	3769	CC-21	Animal	Ruminant	Bovine rectal feces
53		LSPGC099	8	1	6	3	2	1	1	44	CC-21	Foodstuff	Chicken meat	Chicken skin
54		LSPGC007	7	4	2	2	19	881*	26	NA-27*	–	Animal	Chicken	Chicken ceca
55		LSPGC011	3	1	5	17	11	11	6	49	CC-49	Foodstuff	Processed poultry	Spicy chicken mince
56		HUDC028	9	2	4	62	4	5	6	257	CC-257	Human	Human	Human stools
57		HUBC002	9	2	4	62	7	5	6	8781	CC-257	Human	Human	Human stools
58		LSPGC004	9	25*	2	10*	22*	3*	6	52*	CC-52	Foodstuff	Chicken meat	Chicken skin
59		HUDC015	9	25	2*	10	22	3	6	52*	CC-52	Human	Human	Human stools
60		HUDC019	9	2	2	2	11	5	6	824	CC-257	Human	Human	Human stools
61		LSPGC001	9	2	2	2	11	5	6	824	CC-257	Foodstuff	Chicken meat	Chicken skin
62		HUDC036	8	10	2	2	11	12	6	354	CC-354	Human	Human	Human stools
63		NKC1073	8	10	2	2	11	12	6	354	CC-354	Animal	Chicken	Chicken ceca
64		LSPGC035	8	10	2	2	11	12	6	354	CC-354	Foodstuff	Chicken meat	Chicken skin
65		LSPGC038	8	10	2	2	11	12	6	354	CC-354	Foodstuff	Chicken meat	Chicken skin
66		LSPGC017	8	10	2	2	11	12*	597	NA-28*	–	Foodstuff	Processed vegetable	Spinach burger
67		LSPGC022	8	10	2	2	11	12	6	354	CC-354	Foodstuff	Chicken meat	Chicken skin
68		HUDC005	7	17	2	15	23	3	12	51	CC-443	Human	Human	Human stools
69		LSPGC024	7	17*	2*	599	23*	3*	12*	7517*	CC-443	Foodstuff	Processed poultry	Chicken burger
70		NKC1100	7	17	2	599	23	3	12	7517	CC-443	Animal	Chicken	Chicken ceca
71		HUDC030	7	17*	2	599*	23	3*	12*	7517*	CC-443	Human	Human	Human stools
72		HUBC005	8	2	5	53	11	3	1	607	CC-607	Human	Human	Human stools
73		LSPGC008	24	2	2	2	10	3	1	464	CC-464	Animal	Chicken	Chicken ceca
74		HUBC006	24	2	2	2	10	3	1	464	CC-464	Human	Human	Human stools
75		NKC1171	24	2	2	2	10	3	1	464	CC-464	Animal	Chicken	Chicken ceca
76		NKC1191	24	2	2	2	10	3	1	464	CC-464	Animal	Chicken	Chicken ceca
77		HUBC010	2	17	5	2	10	12	6	10846	CC-353	Human	Human	Human stools
78		HUDC042	2	17	5	2	10	12	6	10846	CC-353	Human	Human	Human stools
79		LSPGC003	2	17	5	2	10	59	6	6461	CC-353	Foodstuff	Chicken meat	Chicken skin
80		LSPGC030	2	17	5	2	10	59	6	6461	CC-353	Foodstuff	Chicken meat	Chicken skin
81		LSPGC098	2	17	5	2	10	59	6	6461	CC-353	Animal	Chicken	Chicken ceca
82		NKC1207	1	4	2	2	6	3	17	61	CC-61	Animal	Ruminant	Bovine rectal feces
		HUBC003	2	17	5	2	939	12	6	NA-23	–	Human	Human	Human stools
	One human isolate (HUBC003) was excluded from the analysis (MUMi >0.01) due to poor sequence quality (total genome length <1.5 Mb).
	a the asterisks (*) on the allele numbers indicate low confidence allele calls; NA, not assigned ST; NA-nr*, STs with low confidence assignment.

## Sheet: Fig S2
Figure S2. SNP-based core genome phylogeny of C. coli isolates generated by Parsnp and RAxML, illustrating genetic relatedness between isolates. This figure provides a horizontal and filterable representation, which complements the circular display in Figure 2 (main text).
					Multilocus sequence typing (MLST)a
Tree Order	parsnp tree	Isolate	aspA	glnA	gltA	glyA	pgm	tkt	uncA	sequence type (ST)	clonal complex (CC)	Source category 1	Source category 2	Type of sample
1		NKC1177	33	38	30	408*	104	47	17	NA-16*	–	Animal	Swine	Porcine rectal feces
2		NKC1124	582*	37	30	82	104	43	17	NA-19*	–	Animal	Swine	Porcine rectal feces
3		LSPGC015	33	37	30	82	104	56	17	12001	CC-828	Foodstuff	Processed poultry	Chicken sausage (mince meat)
4		NKC1122	33	37	30	78*	104*	43	17*	NA-09*	–	Animal	Swine	Porcine rectal feces
5		NKC1150	33	37	30	82*	113	43	17*	NA-02*	–	Animal	Swine	Porcine rectal feces
6		NKC1118	33	37	30	82	113	43	17*	NA-02*	–	Animal	Swine	Porcine rectal feces
7		NKC1165	33	37	30	79*	104	117	17*	NA-10*	–	Animal	Ruminants	Bovine rectal feces
8		NKC1175	33	37	30	79*	113	117	17	NA-11*	–	Animal	Swine	Porcine rectal feces
9		HUDC037	33	153	44	82	104	43	17	4167	CC-828	Human	Human	Human stools
10		HUDC029	33	38	30	82*	104	44	17	1579*	CC-828	Human	Human	Human stools
11		NKC1132	33	38	30	82	118	35	17	1446	CC-828	Animal	Swine	Porcine rectal feces
12		NKC1106	33	38	30	82	118	35	17	1446	CC-828	Animal	Swine	Porcine rectal feces
13		NKC1079	33	38	30	79	104	43	17	1595	CC-828	Animal	Chicken	Chicken ceca
14		HUDC022	33	38	30	82	113	35	17	2713	CC-828	Human	Human	Human stools
15		NKC1185	53	38	30	79	104	43	17	8860	CC-828	Animal	Swine	Porcine rectal feces
16		NKC1140	33	38	30	82	104	43	36	1556	CC-828	Animal	Swine	Porcine rectal feces
17		HUDC021	33	38	30	82	244*	85	36	NA-20*	–	Human	Human	Human stools
18		NKC1190	33	38	30	82	104	35	17	1096	CC-828	Animal	Swine	Porcine rectal feces
19		NKC1197	33	38	30	82	104	43	17	854	CC-828	Animal	Swine	Porcine rectal feces
20		NKC1187	33	38	30	82	104	43	17	854	CC-828	Animal	Swine	Porcine rectal feces
21		HUDC008	33	38	30	82	104	35	36	890	CC-828	Human	Human	Human stools
22		NKC1134	33	38	30	555	113	43	36	NA-17	–	Animal	Swine	Porcine rectal feces
23		HUDC012	32	38	30	82	104	43	17	1624	CC-828	Human	Human	Human stools
24		HUDC001	32	38	30	82	104	43	17	1624	CC-828	Human	Human	Human stools
25		NKC1082	33	38	30	238	104	43	36	2097	CC-828	Animal	Chicken	Chicken ceca
26		NKC1160	33	153	30	82	104	44	17	1438	CC-828	Animal	Swine	Porcine rectal feces
27		NKC1130	33	37	30	82	104*	43	17	NA-13*	–	Animal	Swine	Porcine rectal feces
28		HUDC034	33	38	30	82	104	332	17	3336	CC-828	Human	Human	Human stools
29		HUDC035	33	38	30	82	104	332	17	3336	CC-828	Human	Human	Human blood
30		NKC1083	33	37	30	82	104	56	17	12001	CC-828	Animal	Chicken	Chicken ceca
31		LSPGC014	33	37	30	82	104	56	17	12001	CC-828	Foodstuff	Processed poultry	Chicken sausage (whole meat)
32		HUDC004	33	37	30	82	104	56	17	12001	CC-828	Human	Human	Human stools
33		HUDC017	33	37	30	82	104	56	17	12001	CC-828	Human	Human	Human stools
34		LSPGC009	33	37	30	82	104	56	17	12001	CC-828	Foodstuff	Processed poultry	Chicken sausage (mince meat)
35		HUDC044	33	37	30	82	104	56	17	12001	CC-828	Human	Human	Human stools
36		NKC1231	33	37	30	82	104	56	17	12001	CC-828	Animal	Ruminants	Bovine rectal feces
37		NKC1214	33	37	30	82	104	56	17	12001	CC-828	Animal	Ruminants	Bovine rectal feces
38		HUDC024	33	37	30	82	104	56	17	12001	CC-828	Human	Human	Human stools
39		NKC1234	33	37	30	82	104	56	17	12001	CC-828	Animal	Ruminants	Bovine rectal feces
40		NKC1203	33	37	30	82	104	56	17	12001	CC-828	Animal	Ruminants	Bovine rectal feces
41		NKC1144	33	37	30	677	113	206	17	NA-08	–	Animal	Ruminants	Bovine rectal feces
42		LSPGC025	33	37	30	79	113	43	17	NA-12	–	Foodstuff	Processed poultry	Chicken sausage (mince meat)
43		HUDC040	33	37	30	82*	104	47	17	12000*	CC-828	Human	Human	Human stools
44		HUDC043	33	37	30	82	113	47	17	NA-04	–	Human	Human	Human stools
45		HUDC010	33	37	30	82	113	43	17	NA-02	–	Human	Human	Human stools
46		LSPGC018	33	37	30	79*	113	47	17	NA-05*	–	Foodstuff	Chicken meat	Chicken skin
47		LSPGC019	33	37	30	79*	113	47	17	NA-05*	–	Foodstuff	Chicken meat	Chicken skin
48		HUDC041	33	37	30	82	104	47	17	12000	CC-828	Human	Human	Human stools
49		LSPGC020	33	37*	30*	82*	104	47*	17*	12000*	CC-828	Foodstuff	Chicken meat	Chicken skin
50		HUDC039	33	37	30	82	104	47	17	12000	CC-828	Human	Human	Human stools
51		HUDC002	33	37	30	82	113	47	17	NA-04	–	Human	Human	Human stools
52		HUDC023	33	37	30	82	104	47	17	12000	CC-828	Human	Human	Human stools
53		NKC1238	33	37	30	82	104	47	17	12000	CC-828	Animal	Ruminants	Bovine rectal feces
54		LSPGC010	157	37	30	82	113	35	17	NA-06	–	Foodstuff	Processed poultry	Turkey sausage (whole meat)
55		LSPGC016	33	978	30	82	113	47	41	NA-18	–	Foodstuff	Processed poultry	Chicken sausage (mince meat)
56		HUDC007	33	38	30	79	104	43	17	1595	CC-828	Human	Human	Human stools
57		NKC1195	33	37	30	82	311	43	17	NA-15	–	Animal	Chicken	Chicken ceca
58		LSPGC012	33	37	30	82	189	43	17	NA-03	–	Foodstuff	Chicken meat	Chicken skin
59		NKC1098	33	37	30	82	189	43	17	NA-03	–	Animal	Chicken	Chicken ceca
60		NKC1108	33	176	30	82	113	43	537	NA-07	–	Animal	Ruminants	Ovine rectal feces
61		LSPGC027	33	176	30	79	113	43	17	3020	CC-828	Foodstuff	Processed poultry	Chicken sausage (whole meat)
62		LSPGC033	33	176	30	79	113	43	17	3020	CC-828	Foodstuff	Processed poultry	Chicken sausage (whole meat)
63		NKC1156	33	176	30	79	113	43	17	3020	CC-828	Animal	Chicken	Chicken ceca
64		NKC1093	33	176	30	79	113	43	17	3020	CC-828	Animal	Chicken	Chicken ceca
65		NKC1114	33	37	30	82	188	43	17	NA-14	–	Animal	Chicken	Chicken ceca
66		NKC1172	114	37	30	82	188	43	17	NA-01	–	Animal	Chicken	Chicken ceca
67		LSPGC002	114	37	30	82	188	43	17	NA-01	–	Foodstuff	Chicken meat	Chicken skin
68		LSPGC037	114	37	30	82	188	43	17	NA-01	–	Foodstuff	Chicken meat	Chicken skin
69		NKC1077	114	37	30	82	188	43	17	NA-01	–	Animal	Chicken	Chicken ceca
70		NKC1158	114	37	30	82	188	43	17	NA-01	–	Animal	Chicken	Chicken ceca
		HUDC013	33	38*	30	82	104*	35	36	890*	CC-828	Human	Human	Human stools
	One human isolate (HUDC013) was excluded from the analysis (MUMi >0.01) due to poor sequence quality (total genome length <1.5 Mb).
	a the asterisks (*) on the allele numbers indicate low confidence allele calls; NA, not assigned ST; NA-nr*, STs with low confidence assignment.

## Sheet: Fig S3
Figure S3. Dendrogram representing the hierarchical clustering of the genomes based on the presence/absence of accessory genes in the C. jejuni genomes. This figure provides a horizontal and filterable representation, which complements the circular display in Figure 2 (main text).
					Multilocus sequence typing (MLST)a
Dendr Order	Dendrogram	Isolate	aspA	glnA	gltA	glyA	pgm	tkt	uncA	sequence type (ST)	clonal complex (CC)	Source category 1	Source category 2	Type of sample
1		HUDC036	8	10	2	2	11	12	6	354	CC-354	Human	Human	Human stools
2		LSPGC038	8	10	2	2	11	12	6	354	CC-354	Foodstuff	Chicken meat	Chicken skin
3		LSPGC035	8	10	2	2	11	12	6	354	CC-354	Foodstuff	Chicken meat	Chicken skin
4		LSPGC022	8	10	2	2	11	12	6	354	CC-354	Foodstuff	Chicken meat	Chicken skin
5		LSPGC001	9	2	2	2	11	5	6	824	CC-257	Foodstuff	Chicken meat	Chicken skin
6		HUDC030	7	17*	2	599*	23	3*	12*	7517*	CC-443	Human	Human	Human stools
7		HUDC005	7	17	2	15	23	3	12	51	CC-443	Human	Human	Human stools
8		LSPGC036	2	1	12	3	2	1	5	50	CC-21	Foodstuff	Processed poultry	Chicken sausage (mince meat)
9		LSPGC011	3	1	5	17	11	11	6	49	CC-49	Foodstuff	Processed poultry	Spicy chicken mince
10		HUDC009	2	1*	1	3*	2	1*	596	NA-22*	–	Human	Human	Human stools
11		HUDC019	9	2	2	2	11	5	6	824	CC-257	Human	Human	Human stools
12		HUDC015	9	25	2*	10	22	3	6	52*	CC-52	Human	Human	Human stools
13		HUDC006	2	4	1	2	7	1	5	48	CC-48	Human	Human	Human stools
14		HUDC020	6	4	5	2	2	1	5	122	CC-206	Human	Human	Human stools
15		LSPGC034	6	4	5	2	2	1	5	122	CC-206	Foodstuff	Processed poultry	Chicken sausage (whole meat)
16		LSPGC021	6	4	5	2	2	282	5	4766	NA	Foodstuff	Chicken meat	Chicken skin
17		HUDC033	16	2	16	62	3	9	8	41	CC-41	Human	Human	Human stools
18		HUDC032	1	3	6	4	3	3	3	22	CC-22	Human	Human	Human stools
19		HUDC025	1	3	6	4	3	3	3	22	CC-22	Human	Human	Human stools
20		HUDC011	1	3	6	4	3	3*	27	NA-21*	–	Human	Human	Human stools
21		HUDC003	1	3	6	4	3	3	3	22	CC-22	Human	Human	Human stools
22		HUDC026	1	3	6	4	3	3	3	22	CC-22	Human	Human	Human stools
23		LSPGC032	346	2	3	4	5	9	3	6532	CC-42	Foodstuff	Chicken meat	Chicken skin
24		HUDC016	346	2	3	4	5	9	3	6532	CC-42	Human	Human	Human stools
25		LSPGC031	346	2	3	4	5	9	3	6532	CC-42	Animal	Chicken	Chicken ceca
26		LSPGC026	346	2	3	4	5	9	3	6532	CC-42	Foodstuff	Chicken meat	Chicken skin
27		HUDC027	4	191*	10*	4*	1*	737	1	NA-25*	–	Human	Human	Human stools
28		LSPGC006	4	695*	10	4	1	7	1	9457*	CC-45	Foodstuff	Chicken meat	Chicken breast
29		LSPGC028	4	695	10	4	1*	7	594	NA-26*	–	Foodstuff	Chicken meat	Chicken breast
30		LSPGC023	346	2	3	4	5*	9	3	6532*	CC-42	Foodstuff	Chicken meat	Chicken skin
31		HUDC031	55	172	21	49	125	83*	51	1962*	NA	Human	Human	Human stools
32		LSPGC007	7	4	2	2	19	881*	26	NA-27*	–	Animal	Chicken	Chicken ceca
33		LSPGC099	8	1	6	3	2	1	1	44	CC-21	Foodstuff	Chicken meat	Chicken skin
34		LSPGC017	8	10	2	2	11	12*	597	NA-28*	–	Foodstuff	Processed vegetable	Spinach burger
35		LSPGC004	9	25*	2	10*	22*	3*	6	52*	CC-52	Foodstuff	Chicken meat	Chicken skin
36		LSPGC024	7	17*	2*	599	23*	3*	12*	7517*	CC-443	Foodstuff	Processed poultry	Chicken burger
37		LSPGC098	2	17	5	2	10	59	6	6461	CC-353	Animal	Chicken	Chicken ceca
38		LSPGC003	2	17	5	2	10	59	6	6461	CC-353	Foodstuff	Chicken meat	Chicken skin
39		LSPGC008	24	2	2	2	10	3	1	464	CC-464	Animal	Chicken	Chicken ceca
40		LSPGC030	2	17	5	2	10	59	6	6461	CC-353	Foodstuff	Chicken meat	Chicken skin
41		HUDC042	2	17	5	2	10	12	6	10846	CC-353	Human	Human	Human stools
42		HUBC010	2	17	5	2	10	12	6	10846	CC-353	Human	Human	Human stools
43		HUBC003	2	17	5	2	939	12	6	NA-23	–	Human	Human	Human stools
44		NKC1100	7	17	2	599	23	3	12	7517	CC-443	Animal	Chicken	Chicken ceca
45		HUDC028	9	2	4	62	4	5	6	257	CC-257	Human	Human	Human stools
46		HUBC002	9	2	4	62	7	5	6	8781	CC-257	Human	Human	Human stools
47		NKC1073	8	10	2	2	11	12	6	354	CC-354	Animal	Chicken	Chicken ceca
48		HUBC005	8	2	5	53	11	3	1	607	CC-607	Human	Human	Human stools
49		HUBC006	24	2	2	2	10	3	1	464	CC-464	Human	Human	Human stools
50		NKC1191	24	2	2	2	10	3	1	464	CC-464	Animal	Chicken	Chicken ceca
51		NKC1171	24	2	2	2	10	3	1	464	CC-464	Animal	Chicken	Chicken ceca
52		NKC1207	1	4	2	2	6	3	17	61	CC-61	Animal	Ruminants	Bovine rectal feces
53		HUDC038	4	7	10	4	42	7	1	137	CC-45	Human	Human	Human stools
54		NKC1170	1	3	6	4	3	3	3	22	CC-22	Animal	Ruminants	Bovine rectal feces
55		NKC1143	1	3	6	4	3	3	3	22	CC-22	Animal	Ruminants	Bovine rectal feces
56		NKC1110	1	3	6	4	3	3	3	22	CC-22	Animal	Ruminants	Ovine rectal feces
57		NKC1152	346	2	3	4	5	9	3	6532	CC-42	Animal	Ruminants	Bovine rectal feces
58		NKC1154	346	2	3	4	5	9	3	6532	CC-42	Animal	Ruminants	Bovine rectal feces
59		HUDC018	346	2	3	4	5	9	3	6532	CC-42	Human	Human	Human stools
60		NKC1233	346	2	3	3	5	9	3	NA-24	–	Animal	Ruminants	Bovine rectal feces
61		NKC1226	346	2	3	4	5	9	3	6532	CC-42	Animal	Ruminants	Bovine rectal feces
62		NKC1210	346	2	3	4	5	9	3	6532	CC-42	Animal	Ruminants	Bovine rectal feces
63		HUBC007	346	2	3	4	5	9	3	6532	CC-42	Human	Human	Human stools
64		NKC1200	346	2	3	4	5	9	3	6532	CC-42	Animal	Ruminants	Bovine rectal feces
65		NKC1237	7	4	2	68	11	3	46	3172	CC-574	Animal	Ruminants	Bovine rectal feces
66		NKC1096	7	4	2	68	11	3	46	3172	CC-574	Animal	Chicken	Chicken ceca
67		NKC1162	62	4	5	2	2	1	5	572	CC-206	Animal	Ruminants	Bovine rectal feces
68		HUBC001	62	4	5	2	2	1	5	572	CC-206	Human	Human	Human stools
69		NKC1113	62	4	5	2	2	1	5	572	CC-206	Animal	Chicken	Chicken ceca
70		NKC1102	2	4	1	2	7	1	5	48	CC-48	Animal	Ruminants	Bovine rectal feces
71		NKC1146	2	4	1	2	7	1	5	48	CC-48	Animal	Ruminants	Bovine rectal feces
72		NKC1104	2	4	1	2	7	1	5	48	CC-48	Animal	Ruminants	Bovine rectal feces
73		NKC1218	2	1	5	3	2	1	5	19	CC-21	Animal	Ruminants	Bovine rectal feces
74		HUDC014	2	1	5	3	2	1	5	19	CC-21	Human	Human	Human stools
75		NKC1181	2	1	12	3	2	1	12	3769	CC-21	Animal	Ruminants	Bovine rectal feces
76		NKC1128	2	1	12	3	2	1	5	50	CC-21	Animal	Ruminants	Bovine rectal feces
77		NKC1126	2	1	12	3	2	1	5	50	CC-21	Animal	Ruminants	Ovine rectal feces
78		HUBC009	2	1	12	3	2	1	5	50	CC-21	Human	Human	Human stools
79		HUBC008	2	1	12	3	2	1	5	50	CC-21	Human	Human	Human stools
80		HUBC004	2	1	12	3	2	1	5	50	CC-21	Human	Human	Human stools
81		NKC1179	2	1	21	3	2	1	5	53	CC-21	Animal	Ruminants	Bovine rectal feces
82		NKC1084	2	1	1	5	2	1	5	47	CC-21	Animal	Chicken	Chicken ceca
83		NKC1080	2	1	1	5	2	1	5	47	CC-21	Animal	Chicken	Chicken ceca
	a the asterisks (*) on the allele numbers indicate low confidence allele calls; NA, not assigned ST; NA-nr*, STs with low confidence assignment.

## Sheet: Fig S4
Figure S4. Dendrogram representing the hierarchical clustering of the genomes based on the presence/absence of accessory genes in the C. coli genomes. This figure provides a horizontal and filterable representation, which complements the circular display in Figure 2 (main text).
					Multilocus sequence typing (MLST)a
Dendr Order	Dendrogram	Isolate	aspA	glnA	gltA	glyA	pgm	tkt	uncA	sequence type (ST)a	clonal complex (CC)	Source category 1	Source category 2	Type of sample
1		NKC1122	33	37	30	78*	104*	43	17*	NA-09*	–	Animal	Swine	Porcine rectal feces
2		NKC1150	33	37	30	82*	113	43	17*	NA-02*	–	Animal	Swine	Porcine rectal feces
3		NKC1118	33	37	30	82	113	43	17*	NA-02*	–	Animal	Swine	Porcine rectal feces
4		NKC1130	33	37	30	82	104*	43	17	NA-13*	–	Animal	Swine	Porcine rectal feces
5		NKC1175	33	37	30	79*	113	117	17	NA-11*	–	Animal	Swine	Porcine rectal feces
6		NKC1165	33	37	30	79*	104	117	17*	NA-10*	–	Animal	Ruminants	Bovine rectal feces
7		NKC1124	582*	37	30	82	104	43	17	NA-19*	–	Animal	Swine	Porcine rectal feces
8		NKC1079	33	38	30	79	104	43	17	1595	CC-828	Animal	Chicken	Chicken ceca
9		NKC1177	33	38	30	408*	104	47	17	NA-16*	–	Animal	Swine	Porcine rectal feces
10		NKC1160	33	153	30	82	104	44	17	1438	CC-828	Animal	Swine	Porcine rectal feces
11		NKC1082	33	38	30	238	104	43	36	2097	CC-828	Animal	Chicken	Chicken ceca
12		NKC1140	33	38	30	82	104	43	36	1556	CC-828	Animal	Swine	Porcine rectal feces
13		NKC1134	33	38	30	555	113	43	36	NA-17	–	Animal	Swine	Porcine rectal feces
14		NKC1132	33	38	30	82	118	35	17	1446	CC-828	Animal	Swine	Porcine rectal feces
15		NKC1106	33	38	30	82	118	35	17	1446	CC-828	Animal	Swine	Porcine rectal feces
16		NKC1185	53	38	30	79	104	43	17	8860	CC-828	Animal	Swine	Porcine rectal feces
17		NKC1187	33	38	30	82	104	43	17	854	CC-828	Animal	Swine	Porcine rectal feces
18		NKC1197	33	38	30	82	104	43	17	854	CC-828	Animal	Swine	Porcine rectal feces
19		NKC1190	33	38	30	82	104	35	17	1096	CC-828	Animal	Swine	Porcine rectal feces
20		NKC1144	33	37	30	677	113	206	17	NA-08	–	Animal	Ruminants	Bovine rectal feces
21		NKC1108	33	176	30	82	113	43	537	NA-07	–	Animal	Ruminants	Ovine rectal feces
22		NKC1077	114	37	30	82	188	43	17	NA-01	–	Animal	Chicken	Chicken ceca
23		NKC1158	114	37	30	82	188	43	17	NA-01	–	Animal	Chicken	Chicken ceca
24		NKC1114	33	37	30	82	188	43	17	NA-14	–	Animal	Chicken	Chicken ceca
25		NKC1172	114	37	30	82	188	43	17	NA-01	–	Animal	Chicken	Chicken ceca
26		NKC1156	33	176	30	79	113	43	17	3020	CC-828	Animal	Chicken	Chicken ceca
27		NKC1093	33	176	30	79	113	43	17	3020	CC-828	Animal	Chicken	Chicken ceca
28		NKC1195	33	37	30	82	311	43	17	NA-15	–	Animal	Chicken	Chicken ceca
29		NKC1098	33	37	30	82	189	43	17	NA-03	–	Animal	Chicken	Chicken ceca
30		NKC1214	33	37	30	82	104	56	17	12001	CC-828	Animal	Ruminants	Bovine rectal feces
31		NKC1083	33	37	30	82	104	56	17	12001	CC-828	Animal	Chicken	Chicken ceca
32		NKC1203	33	37	30	82	104	56	17	12001	CC-828	Animal	Ruminants	Bovine rectal feces
33		NKC1231	33	37	30	82	104	56	17	12001	CC-828	Animal	Ruminants	Bovine rectal feces
34		NKC1234	33	37	30	82	104	56	17	12001	CC-828	Animal	Ruminants	Bovine rectal feces
35		NKC1238	33	37	30	82	104	47	17	12000	CC-828	Animal	Ruminants	Bovine rectal feces
36		HUDC022	33	38	30	82	113	35	17	2713	CC-828	Human	Human	Human stools
37		HUDC012	32	38	30	82	104	43	17	1624	CC-828	Human	Human	Human stools
38		HUDC021	33	38	30	82	244*	85	36	NA-20*	–	Human	Human	Human stools
39		HUDC001	32	38	30	82	104	43	17	1624	CC-828	Human	Human	Human stools
40		HUDC013	33	38*	30	82	104*	35	36	890*	CC-828	Human	Human	Human stools
41		HUDC035	33	38	30	82	104	332	17	3336	CC-828	Human	Human	Human blood
42		HUDC034	33	38	30	82	104	332	17	3336	CC-828	Human	Human	Human stools
43		HUDC037	33	153	44	82	104	43	17	4167	CC-828	Human	Human	Human stools
44		HUDC029	33	38	30	82*	104	44	17	1579*	CC-828	Human	Human	Human stools
45		HUDC008	33	38	30	82	104	35	36	890	CC-828	Human	Human	Human stools
46		LSPGC012	33	37	30	82	189	43	17	NA-03	–	Foodstuff	Chicken meat	Chicken skin
47		LSPGC033	33	176	30	79	113	43	17	3020	CC-828	Foodstuff	Processed poultry	Chicken sausage (whole meat)
48		LSPGC037	114	37	30	82	188	43	17	NA-01	–	Foodstuff	Chicken meat	Chicken skin
49		LSPGC002	114	37	30	82	188	43	17	NA-01	–	Foodstuff	Chicken meat	Chicken skin
50		HUDC002	33	37	30	82	113	47	17	NA-04	–	Human	Human	Human stools
51		HUDC041	33	37	30	82	104	47	17	12000	CC-828	Human	Human	Human stools
52		HUDC039	33	37	30	82	104	47	17	12000	CC-828	Human	Human	Human stools
53		LSPGC009	33	37	30	82	104	56	17	12001	CC-828	Foodstuff	Processed poultry	Chicken sausage (mince meat)
54		HUDC024	33	37	30	82	104	56	17	12001	CC-828	Human	Human	Human stools
55		LSPGC019	33	37	30	79*	113	47	17	NA-05*	–	Foodstuff	Chicken meat	Chicken skin
56		HUDC010	33	37	30	82	113	43	17	NA-02	–	Human	Human	Human stools
57		LSPGC016	33	978	30	82	113	47	41	NA-18	–	Foodstuff	Processed poultry	Chicken sausage (mince meat)
58		LSPGC010	157	37	30	82	113	35	17	NA-06	–	Foodstuff	Processed poultry	Turkey sausage (whole meat)
59		HUDC023	33	37	30	82	104	47	17	12000	CC-828	Human	Human	Human stools
60		HUDC007	33	38	30	79	104	43	17	1595	CC-828	Human	Human	Human stools
61		HUDC004	33	37	30	82	104	56	17	12001	CC-828	Human	Human	Human stools
62		HUDC044	33	37	30	82	104	56	17	12001	CC-828	Human	Human	Human stools
63		HUDC017	33	37	30	82	104	56	17	12001	CC-828	Human	Human	Human stools
64		LSPGC025	33	37	30	79	113	43	17	NA-12	–	Foodstuff	Processed poultry	Chicken sausage (mince meat)
65		LSPGC018	33	37	30	79*	113	47	17	NA-05*	–	Foodstuff	Chicken meat	Chicken skin
66		LSPGC027	33	176	30	79	113	43	17	3020	CC-828	Foodstuff	Processed poultry	Chicken sausage (whole meat)
67		LSPGC015	33	37	30	82	104	56	17	12001	CC-828	Foodstuff	Processed poultry	Chicken sausage (mince meat)
68		HUDC043	33	37	30	82	113	47	17	NA-04	–	Human	Human	Human stools
69		HUDC040	33	37	30	82*	104	47	17	12000*	CC-828	Human	Human	Human stools
70		LSPGC020	33	37*	30*	82*	104	47*	17*	12000*	CC-828	Foodstuff	Chicken meat	Chicken skin
71		LSPGC014	33	37	30	82	104	56	17	12001	CC-828	Foodstuff	Processed poultry	Chicken sausage (whole meat)
	a the asterisks (*) on the allele numbers indicate low confidence allele calls; NA, not assigned ST; NA-nr*, STs with low confidence assignment.

[truncated: 4 more sheets: Fig S5, Fig S6, Fig S7, Fig S8]
